# Supplementary material for: Fast and Accurate Ring Strain Energy Predictions with Machine Learning and Application in Strain-Promoted Reactions
Source: JACS Au. 2025 Oct 13;5(10):4750–61. doi: 10.1021/jacsau.5c00667 (PMC12569667; doi:10.1021/jacsau.5c00667)
Supplement: Supplementary file 2 [file au5c00667_si_002.zip]

Archive with 221 entries (196 files):
- H-NMR-Ringstrain/
- H-NMR-Ringstrain/Z-JV-a-MCyONDI/
- H-NMR-Ringstrain/Z-JV-a-MCyONDI/20/
- H-NMR-Ringstrain/Z-JV-a-MCyONDI/20/acqu
- H-NMR-Ringstrain/Z-JV-a-MCyONDI/20/acqus
- H-NMR-Ringstrain/Z-JV-a-MCyONDI/20/adcInfo_TRX1.xml
- H-NMR-Ringstrain/Z-JV-a-MCyONDI/20/audita.txt
- H-NMR-Ringstrain/Z-JV-a-MCyONDI/20/fid
- H-NMR-Ringstrain/Z-JV-a-MCyONDI/20/format.temp
- H-NMR-Ringstrain/Z-JV-a-MCyONDI/20/orig
- H-NMR-Ringstrain/Z-JV-a-MCyONDI/20/pdata/
- H-NMR-Ringstrain/Z-JV-a-MCyONDI/20/pdata/1/
- H-NMR-Ringstrain/Z-JV-a-MCyONDI/20/pdata/1/1i
- H-NMR-Ringstrain/Z-JV-a-MCyONDI/20/pdata/1/1r
- H-NMR-Ringstrain/Z-JV-a-MCyONDI/20/pdata/1/assocs
- H-NMR-Ringstrain/Z-JV-a-MCyONDI/20/pdata/1/auditp.txt
- H-NMR-Ringstrain/Z-JV-a-MCyONDI/20/pdata/1/integrals.txt
- H-NMR-Ringstrain/Z-JV-a-MCyONDI/20/pdata/1/intrng
- H-NMR-Ringstrain/Z-JV-a-MCyONDI/20/pdata/1/outd
- H-NMR-Ringstrain/Z-JV-a-MCyONDI/20/pdata/1/peaklist.xml
- H-NMR-Ringstrain/Z-JV-a-MCyONDI/20/pdata/1/peakrng
- H-NMR-Ringstrain/Z-JV-a-MCyONDI/20/pdata/1/peaks
- H-NMR-Ringstrain/Z-JV-a-MCyONDI/20/pdata/1/proc
- H-NMR-Ringstrain/Z-JV-a-MCyONDI/20/pdata/1/procs
- H-NMR-Ringstrain/Z-JV-a-MCyONDI/20/pdata/1/thumb.png
- H-NMR-Ringstrain/Z-JV-a-MCyONDI/20/pdata/1/title
- H-NMR-Ringstrain/Z-JV-a-MCyONDI/20/preemp_default_Z149001_0015
- H-NMR-Ringstrain/Z-JV-a-MCyONDI/20/prosol_History
- H-NMR-Ringstrain/Z-JV-a-MCyONDI/20/pulseprogram
- H-NMR-Ringstrain/Z-JV-a-MCyONDI/20/pulseprogram.precomp
- H-NMR-Ringstrain/Z-JV-a-MCyONDI/20/scon2
- H-NMR-Ringstrain/Z-JV-a-MCyONDI/20/shimvalues
- H-NMR-Ringstrain/Z-JV-a-MCyONDI/20/specpar
- H-NMR-Ringstrain/Z-JV-a-MCyONDI/20/topshimreport
- H-NMR-Ringstrain/Z-JV-a-MCyONDI/20/uxnmr.info
- H-NMR-Ringstrain/Z-JV-a-MCyONDI/20/uxnmr.par
- H-NMR-Ringstrain/Z-JV-a-MCyONDI/20/vtc_pid_settings
- H-NMR-Ringstrain/Z-JV-CyONDI/
- H-NMR-Ringstrain/Z-JV-CyONDI/20/
- H-NMR-Ringstrain/Z-JV-CyONDI/20/acqu
- H-NMR-Ringstrain/Z-JV-CyONDI/20/acqus
- H-NMR-Ringstrain/Z-JV-CyONDI/20/adcInfo_TRX1.xml
- H-NMR-Ringstrain/Z-JV-CyONDI/20/audita.txt
- H-NMR-Ringstrain/Z-JV-CyONDI/20/fid
- H-NMR-Ringstrain/Z-JV-CyONDI/20/format.temp
- H-NMR-Ringstrain/Z-JV-CyONDI/20/orig
- H-NMR-Ringstrain/Z-JV-CyONDI/20/pdata/
- H-NMR-Ringstrain/Z-JV-CyONDI/20/pdata/1/
- H-NMR-Ringstrain/Z-JV-CyONDI/20/pdata/1/1i
- H-NMR-Ringstrain/Z-JV-CyONDI/20/pdata/1/1r
- H-NMR-Ringstrain/Z-JV-CyONDI/20/pdata/1/auditp.txt
- H-NMR-Ringstrain/Z-JV-CyONDI/20/pdata/1/integrals.txt
- H-NMR-Ringstrain/Z-JV-CyONDI/20/pdata/1/intrng
- H-NMR-Ringstrain/Z-JV-CyONDI/20/pdata/1/outd
- H-NMR-Ringstrain/Z-JV-CyONDI/20/pdata/1/peaklist.xml
- H-NMR-Ringstrain/Z-JV-CyONDI/20/pdata/1/peakrng
- H-NMR-Ringstrain/Z-JV-CyONDI/20/pdata/1/peaks
- H-NMR-Ringstrain/Z-JV-CyONDI/20/pdata/1/proc
- H-NMR-Ringstrain/Z-JV-CyONDI/20/pdata/1/procs
- H-NMR-Ringstrain/Z-JV-CyONDI/20/pdata/1/thumb.png
- H-NMR-Ringstrain/Z-JV-CyONDI/20/pdata/1/title
- H-NMR-Ringstrain/Z-JV-CyONDI/20/preemp_default_Z149001_0015
- H-NMR-Ringstrain/Z-JV-CyONDI/20/prosol_History
- H-NMR-Ringstrain/Z-JV-CyONDI/20/pulseprogram
- H-NMR-Ringstrain/Z-JV-CyONDI/20/pulseprogram.precomp
- H-NMR-Ringstrain/Z-JV-CyONDI/20/scon2
- H-NMR-Ringstrain/Z-JV-CyONDI/20/shimvalues
- H-NMR-Ringstrain/Z-JV-CyONDI/20/specpar
- H-NMR-Ringstrain/Z-JV-CyONDI/20/topshimreport
- H-NMR-Ringstrain/Z-JV-CyONDI/20/uxnmr.info
- H-NMR-Ringstrain/Z-JV-CyONDI/20/uxnmr.par
- H-NMR-Ringstrain/Z-JV-CyONDI/20/vtc_pid_settings
- H-NMR-Ringstrain/Z-JV-DMCyONDI/
- H-NMR-Ringstrain/Z-JV-DMCyONDI/20/
- H-NMR-Ringstrain/Z-JV-DMCyONDI/20/acqu
- H-NMR-Ringstrain/Z-JV-DMCyONDI/20/acqus
- H-NMR-Ringstrain/Z-JV-DMCyONDI/20/adcInfo_TRX1.xml
- H-NMR-Ringstrain/Z-JV-DMCyONDI/20/audita.txt
- H-NMR-Ringstrain/Z-JV-DMCyONDI/20/fid
- H-NMR-Ringstrain/Z-JV-DMCyONDI/20/format.temp
- H-NMR-Ringstrain/Z-JV-DMCyONDI/20/orig
- H-NMR-Ringstrain/Z-JV-DMCyONDI/20/pdata/
- H-NMR-Ringstrain/Z-JV-DMCyONDI/20/pdata/1/
- H-NMR-Ringstrain/Z-JV-DMCyONDI/20/pdata/1/1i
- H-NMR-Ringstrain/Z-JV-DMCyONDI/20/pdata/1/1r
- H-NMR-Ringstrain/Z-JV-DMCyONDI/20/pdata/1/assocs
- H-NMR-Ringstrain/Z-JV-DMCyONDI/20/pdata/1/auditp.txt
- H-NMR-Ringstrain/Z-JV-DMCyONDI/20/pdata/1/daisymultiplet.txt
- H-NMR-Ringstrain/Z-JV-DMCyONDI/20/pdata/1/daisymultipletHZ.txt
- H-NMR-Ringstrain/Z-JV-DMCyONDI/20/pdata/1/integrals.txt
- H-NMR-Ringstrain/Z-JV-DMCyONDI/20/pdata/1/intrng
- H-NMR-Ringstrain/Z-JV-DMCyONDI/20/pdata/1/int_labels.txt
- H-NMR-Ringstrain/Z-JV-DMCyONDI/20/pdata/1/mol2ppm.txt
- H-NMR-Ringstrain/Z-JV-DMCyONDI/20/pdata/1/multiplet.txt
- H-NMR-Ringstrain/Z-JV-DMCyONDI/20/pdata/1/multipletHZ.txt
- H-NMR-Ringstrain/Z-JV-DMCyONDI/20/pdata/1/multiplet_options.prop
- H-NMR-Ringstrain/Z-JV-DMCyONDI/20/pdata/1/outd
- H-NMR-Ringstrain/Z-JV-DMCyONDI/20/pdata/1/peaklist.xml
- H-NMR-Ringstrain/Z-JV-DMCyONDI/20/pdata/1/peakrng
- H-NMR-Ringstrain/Z-JV-DMCyONDI/20/pdata/1/peaks
- H-NMR-Ringstrain/Z-JV-DMCyONDI/20/pdata/1/proc
- H-NMR-Ringstrain/Z-JV-DMCyONDI/20/pdata/1/procs
- H-NMR-Ringstrain/Z-JV-DMCyONDI/20/pdata/1/thumb.png
- H-NMR-Ringstrain/Z-JV-DMCyONDI/20/pdata/1/title
- H-NMR-Ringstrain/Z-JV-DMCyONDI/20/preemp_default_Z149001_0015
- H-NMR-Ringstrain/Z-JV-DMCyONDI/20/prosol_History
- H-NMR-Ringstrain/Z-JV-DMCyONDI/20/pulseprogram
- H-NMR-Ringstrain/Z-JV-DMCyONDI/20/pulseprogram.precomp
- H-NMR-Ringstrain/Z-JV-DMCyONDI/20/scon2
- H-NMR-Ringstrain/Z-JV-DMCyONDI/20/shimvalues
- H-NMR-Ringstrain/Z-JV-DMCyONDI/20/specpar
- H-NMR-Ringstrain/Z-JV-DMCyONDI/20/topshimreport
- H-NMR-Ringstrain/Z-JV-DMCyONDI/20/uxnmr.info
- H-NMR-Ringstrain/Z-JV-DMCyONDI/20/uxnmr.par
- H-NMR-Ringstrain/Z-JV-DMCyONDI/20/vtc_pid_settings
- H-NMR-Ringstrain/Z-JV-DMPhONDI/
- H-NMR-Ringstrain/Z-JV-DMPhONDI/10/
- H-NMR-Ringstrain/Z-JV-DMPhONDI/10/acqu
- H-NMR-Ringstrain/Z-JV-DMPhONDI/10/acqus
- H-NMR-Ringstrain/Z-JV-DMPhONDI/10/adcInfo_TRX1.xml
- H-NMR-Ringstrain/Z-JV-DMPhONDI/10/audita.txt
- H-NMR-Ringstrain/Z-JV-DMPhONDI/10/fid
- H-NMR-Ringstrain/Z-JV-DMPhONDI/10/format.temp
- H-NMR-Ringstrain/Z-JV-DMPhONDI/10/orig
- H-NMR-Ringstrain/Z-JV-DMPhONDI/10/pdata/
- H-NMR-Ringstrain/Z-JV-DMPhONDI/10/pdata/1/
- H-NMR-Ringstrain/Z-JV-DMPhONDI/10/pdata/1/1i
- H-NMR-Ringstrain/Z-JV-DMPhONDI/10/pdata/1/1r
- H-NMR-Ringstrain/Z-JV-DMPhONDI/10/pdata/1/assocs
- H-NMR-Ringstrain/Z-JV-DMPhONDI/10/pdata/1/auditp.txt
- H-NMR-Ringstrain/Z-JV-DMPhONDI/10/pdata/1/integrals.txt
- H-NMR-Ringstrain/Z-JV-DMPhONDI/10/pdata/1/intrng
- H-NMR-Ringstrain/Z-JV-DMPhONDI/10/pdata/1/outd
- H-NMR-Ringstrain/Z-JV-DMPhONDI/10/pdata/1/peaklist.xml
- H-NMR-Ringstrain/Z-JV-DMPhONDI/10/pdata/1/peakrng
- H-NMR-Ringstrain/Z-JV-DMPhONDI/10/pdata/1/peaks
- H-NMR-Ringstrain/Z-JV-DMPhONDI/10/pdata/1/proc
- H-NMR-Ringstrain/Z-JV-DMPhONDI/10/pdata/1/procs
- H-NMR-Ringstrain/Z-JV-DMPhONDI/10/pdata/1/thumb.png
- H-NMR-Ringstrain/Z-JV-DMPhONDI/10/pdata/1/title
- H-NMR-Ringstrain/Z-JV-DMPhONDI/10/preemp_default_Z149001_0015
- H-NMR-Ringstrain/Z-JV-DMPhONDI/10/prosol_History
- H-NMR-Ringstrain/Z-JV-DMPhONDI/10/pulseprogram
- H-NMR-Ringstrain/Z-JV-DMPhONDI/10/pulseprogram.precomp
- H-NMR-Ringstrain/Z-JV-DMPhONDI/10/scon2
- H-NMR-Ringstrain/Z-JV-DMPhONDI/10/shimvalues
- H-NMR-Ringstrain/Z-JV-DMPhONDI/10/specpar
- H-NMR-Ringstrain/Z-JV-DMPhONDI/10/topshimreport
- H-NMR-Ringstrain/Z-JV-DMPhONDI/10/uxnmr.info
- H-NMR-Ringstrain/Z-JV-DMPhONDI/10/uxnmr.par
- H-NMR-Ringstrain/Z-JV-DMPhONDI/10/vtc_pid_settings
- H-NMR-Ringstrain/Z-JV-MPhONDI/
- H-NMR-Ringstrain/Z-JV-MPhONDI/10/
- H-NMR-Ringstrain/Z-JV-MPhONDI/10/acqu
- H-NMR-Ringstrain/Z-JV-MPhONDI/10/acqus
- H-NMR-Ringstrain/Z-JV-MPhONDI/10/adcInfo_TRX1.xml
- H-NMR-Ringstrain/Z-JV-MPhONDI/10/audita.txt
- H-NMR-Ringstrain/Z-JV-MPhONDI/10/fid
- H-NMR-Ringstrain/Z-JV-MPhONDI/10/format.temp
- H-NMR-Ringstrain/Z-JV-MPhONDI/10/orig
- H-NMR-Ringstrain/Z-JV-MPhONDI/10/pdata/
- H-NMR-Ringstrain/Z-JV-MPhONDI/10/pdata/1/
- H-NMR-Ringstrain/Z-JV-MPhONDI/10/pdata/1/1i
- H-NMR-Ringstrain/Z-JV-MPhONDI/10/pdata/1/1r
- H-NMR-Ringstrain/Z-JV-MPhONDI/10/pdata/1/auditp.txt
- H-NMR-Ringstrain/Z-JV-MPhONDI/10/pdata/1/integrals.txt
- H-NMR-Ringstrain/Z-JV-MPhONDI/10/pdata/1/intrng
- H-NMR-Ringstrain/Z-JV-MPhONDI/10/pdata/1/outd
- H-NMR-Ringstrain/Z-JV-MPhONDI/10/pdata/1/peaklist.xml
- H-NMR-Ringstrain/Z-JV-MPhONDI/10/pdata/1/peakrng
- H-NMR-Ringstrain/Z-JV-MPhONDI/10/pdata/1/peaks
- H-NMR-Ringstrain/Z-JV-MPhONDI/10/pdata/1/proc
- H-NMR-Ringstrain/Z-JV-MPhONDI/10/pdata/1/procs
- H-NMR-Ringstrain/Z-JV-MPhONDI/10/pdata/1/thumb.png
- H-NMR-Ringstrain/Z-JV-MPhONDI/10/pdata/1/title
- H-NMR-Ringstrain/Z-JV-MPhONDI/10/preemp_default_Z149001_0015
- H-NMR-Ringstrain/Z-JV-MPhONDI/10/prosol_History
- H-NMR-Ringstrain/Z-JV-MPhONDI/10/pulseprogram
- H-NMR-Ringstrain/Z-JV-MPhONDI/10/pulseprogram.precomp
- H-NMR-Ringstrain/Z-JV-MPhONDI/10/scon2
- H-NMR-Ringstrain/Z-JV-MPhONDI/10/shimvalues
- H-NMR-Ringstrain/Z-JV-MPhONDI/10/specpar
- H-NMR-Ringstrain/Z-JV-MPhONDI/10/topshimreport
- H-NMR-Ringstrain/Z-JV-MPhONDI/10/uxnmr.info
- H-NMR-Ringstrain/Z-JV-MPhONDI/10/uxnmr.par
- H-NMR-Ringstrain/Z-JV-MPhONDI/10/vtc_pid_settings
- H-NMR-Ringstrain/Z-JV-PhONDI/
- H-NMR-Ringstrain/Z-JV-PhONDI/10/
- H-NMR-Ringstrain/Z-JV-PhONDI/10/acqu
- H-NMR-Ringstrain/Z-JV-PhONDI/10/acqus
- H-NMR-Ringstrain/Z-JV-PhONDI/10/adcInfo_TRX1.xml
- H-NMR-Ringstrain/Z-JV-PhONDI/10/audita.txt
- H-NMR-Ringstrain/Z-JV-PhONDI/10/fid
- H-NMR-Ringstrain/Z-JV-PhONDI/10/format.temp
- H-NMR-Ringstrain/Z-JV-PhONDI/10/orig
- H-NMR-Ringstrain/Z-JV-PhONDI/10/pdata/
- H-NMR-Ringstrain/Z-JV-PhONDI/10/pdata/1/
- H-NMR-Ringstrain/Z-JV-PhONDI/10/pdata/1/1i
- H-NMR-Ringstrain/Z-JV-PhONDI/10/pdata/1/1r
- H-NMR-Ringstrain/Z-JV-PhONDI/10/pdata/1/auditp.txt
- H-NMR-Ringstrain/Z-JV-PhONDI/10/pdata/1/integrals.txt
- H-NMR-Ringstrain/Z-JV-PhONDI/10/pdata/1/intrng
- H-NMR-Ringstrain/Z-JV-PhONDI/10/pdata/1/outd
- H-NMR-Ringstrain/Z-JV-PhONDI/10/pdata/1/peaklist.xml
- H-NMR-Ringstrain/Z-JV-PhONDI/10/pdata/1/peakrng
- H-NMR-Ringstrain/Z-JV-PhONDI/10/pdata/1/peaks
- H-NMR-Ringstrain/Z-JV-PhONDI/10/pdata/1/proc
- H-NMR-Ringstrain/Z-JV-PhONDI/10/pdata/1/procs
- H-NMR-Ringstrain/Z-JV-PhONDI/10/pdata/1/thumb.png
- H-NMR-Ringstrain/Z-JV-PhONDI/10/pdata/1/title
- H-NMR-Ringstrain/Z-JV-PhONDI/10/preemp_default_Z149001_0015
- H-NMR-Ringstrain/Z-JV-PhONDI/10/prosol_History
- H-NMR-Ringstrain/Z-JV-PhONDI/10/pulseprogram
- H-NMR-Ringstrain/Z-JV-PhONDI/10/pulseprogram.precomp
- H-NMR-Ringstrain/Z-JV-PhONDI/10/scon2
- H-NMR-Ringstrain/Z-JV-PhONDI/10/shimvalues
- H-NMR-Ringstrain/Z-JV-PhONDI/10/specpar
- H-NMR-Ringstrain/Z-JV-PhONDI/10/topshimreport
- H-NMR-Ringstrain/Z-JV-PhONDI/10/uxnmr.info
- H-NMR-Ringstrain/Z-JV-PhONDI/10/uxnmr.par
- H-NMR-Ringstrain/Z-JV-PhONDI/10/vtc_pid_settings
