# Supplementary material for: Fast and Accurate Ring Strain Energy Predictions with Machine Learning and Application in Strain-Promoted Reactions
Source: JACS Au. 2025 Oct 13;5(10):4750–61. doi: 10.1021/jacsau.5c00667 (PMC12569667; doi:10.1021/jacsau.5c00667)
Supplement: Supplementary file 2 [file au5c00667_si_002.zip › H-NMR-Ringstrain/Z-JV-a-MCyONDI/20/audita.txt]

##TITLE= Audit trail, TopSpin 4.1.3
##JCAMPDX= 5.01
##ORIGIN= Bruker BioSpin GmbH
##OWNER= root
$$ /root/.topspin-BladeEpu/local_acqu/Z-JV-MCyONDI/20/audita.txt
##AUDIT TRAIL=  $$ (NUMBER, WHEN, WHO, WHERE, PROCESS, VERSION, WHAT)
(   1,<2024-04-30 15:41:17.535 +0000>,<CZC7388LZF\nmrsu>,<CZC7388LZF>,<go4>,<TopSpin 4.1.3>,
      <acquisition in progress>)
$$ C:/Bruker/TopSpin4.1.3/data/jvinskus/nmr/Z-JV-MCyONDI/20/audita.txt
(   2,<2024-04-30 15:43:37.933 +0000>,<CZC7388LZF\nmrsu>,<CZC7388LZF>,<go4>,<TopSpin 4.1.3>,
      <created by zg on 'Avance' (CZC7388LZF) by user 'CZC7388LZF\nmrsu'
       on data set with UUID '15904498-0708-11ef-a882-001395264cb0'
       started at 2024-04-30 15:41:17.545 +0000, POWCHK enabled, PULCHK disabled,
       completed at 2024-04-30 15:43:37.931 +0000
       configuration hash MD5:
       4C 57 7B 51 D0 BB 4A 17 33 5D CD 32 F7 A9 5D 14
       double data hash MD5: 64K
       99 8C C7 CB 66 D9 C3 62 4F 7B C6 0A CB 4F D1 2F>)
(   3,<2024-04-30 11:41:40.109 -0400>,<nmrsu>,<CZC7388LZF>,<xwish3>,<TopSpin 4.1.3>,
      <ICON-NMR User ID: jvinskus
       double data hash MD5: 64K
       99 8C C7 CB 66 D9 C3 62 4F 7B C6 0A CB 4F D1 2F>)
##END=

$$ hash MD5
$$ FB 7A D4 D5 6D A3 21 3C 0B 54 E3 11 04 C5 DA 1B
