# Supplementary material for: Fast and Accurate Ring Strain Energy Predictions with Machine Learning and Application in Strain-Promoted Reactions
Source: JACS Au. 2025 Oct 13;5(10):4750–61. doi: 10.1021/jacsau.5c00667 (PMC12569667; doi:10.1021/jacsau.5c00667)
Supplement: Supplementary file 2 [file au5c00667_si_002.zip › H-NMR-Ringstrain/Z-JV-a-MCyONDI/20/pdata/1/assocs]

##TITLE= Parameter file, TopSpin 4.2.0
##JCAMPDX= 5.0
##DATATYPE= Parameter Values
##NPOINTS= 1	$$ modification sequence number
##ORIGIN= Bruker BioSpin GmbH
##OWNER= jessv
$$ 2024-05-01 13:54:46.228 -0400  jessv@DESKTOP-DPJM8OC
$$ C:/Users/jessv/Documents/notebook4/NMRSTUFF4/Z-JV-a-MCyONDI/20/pdata/1/assocs
$$ process C:\Bruker\TopSpin4.2.0\prog\mod\dataserver.exe
##$MULTDISP= <C:\Users\jessv\Documents\notebook4\NMRSTUFF4\Z-JV-CyONDI\20\pdata\1|C:/Users/jessv/Documents/notebook4/NMRSTUFF4/Z-JV-DMCyONDI/20/pdata/1>
##END=
