# Supplementary material for: Fast and Accurate Ring Strain Energy Predictions with Machine Learning and Application in Strain-Promoted Reactions
Source: JACS Au. 2025 Oct 13;5(10):4750–61. doi: 10.1021/jacsau.5c00667 (PMC12569667; doi:10.1021/jacsau.5c00667)
Supplement: Supplementary file 2 [file au5c00667_si_002.zip › H-NMR-Ringstrain/Z-JV-a-MCyONDI/20/pdata/1/auditp.txt]

##TITLE= Audit trail, TopSpin 4.2.0
##JCAMPDX= 5.01
##ORIGIN= Bruker BioSpin GmbH
##OWNER= jessv
$$ C:/Users/jessv/Documents/notebook4/NMRSTUFF4/Z-JV-MCyONDI/20/pdata/1/auditp.txt
##AUDIT TRAIL=  $$ (NUMBER, WHEN, WHO, WHERE, PROCESS, VERSION, WHAT)
(   1,<2024-04-30 15:41:17.535 +0000>,<CZC7388LZF\nmrsu>,<CZC7388LZF>,<go4>,<TopSpin 4.1.3>,
      <acquisition in progress>)
$$ C:/Bruker/TopSpin4.1.3/data/jvinskus/nmr/Z-JV-MCyONDI/20/audita.txt
(   2,<2024-04-30 15:43:37.933 +0000>,<CZC7388LZF\nmrsu>,<CZC7388LZF>,<go4>,<TopSpin 4.1.3>,
      <created by zg on 'Avance' (CZC7388LZF) by user 'CZC7388LZF\nmrsu'
       on data set with UUID '15904498-0708-11ef-a882-001395264cb0'
       started at 2024-04-30 15:41:17.545 +0000, POWCHK enabled, PULCHK disabled,
       completed at 2024-04-30 15:43:37.931 +0000
       configuration hash MD5:
       4C 57 7B 51 D0 BB 4A 17 33 5D CD 32 F7 A9 5D 14
       double data hash MD5: 64K
       99 8C C7 CB 66 D9 C3 62 4F 7B C6 0A CB 4F D1 2F>)
(   3,<2024-04-30 11:41:40.109 -0400>,<nmrsu>,<CZC7388LZF>,<xwish3>,<TopSpin 4.1.3>,
      <ICON-NMR User ID: jvinskus
       double data hash MD5: 64K
       99 8C C7 CB 66 D9 C3 62 4F 7B C6 0A CB 4F D1 2F>)
(   4,<2024-04-30 14:23:18.763 -0400>,<jessv>,<DESKTOP-DPJM8OC>,<proc1d>,<TopSpin 4.2.0>,
      <Start of raw data processing
       em LB = 0.3 SI = 64K 
       data hash MD5: 64K
       67 6C 15 53 77 88 C3 19 0F 12 69 AA 2F 1F 00 A8>)
(   5,<2024-04-30 14:23:18.858 -0400>,<jessv>,<DESKTOP-DPJM8OC>,<proc1d>,<TopSpin 4.2.0>,
      <ft FT_mod = 6 PKNL = 1 SI = 64K 
       data hash MD5: 64K
       54 44 4F 27 89 6F 9C 2A 16 FB 9A B9 3E A2 54 FB>)
(   6,<2024-04-30 14:23:19.144 -0400>,<jessv>,<DESKTOP-DPJM8OC>,<proc1d>,<TopSpin 4.2.0>,
      <apk 
       data hash MD5: 64K
       C3 0A 72 73 72 75 6A EA 8B EC 90 1E 24 9E F9 28>)
(   7,<2024-04-30 14:23:19.239 -0400>,<jessv>,<DESKTOP-DPJM8OC>,<proc1d>,<TopSpin 4.2.0>,
      <abs n ABSG = 5 
       data hash MD5: 64K
       F5 C2 D8 C1 0F D2 F1 3A 1D 3D D7 3A 66 A9 29 85>)
$$ C:/Users/jessv/Documents/notebook4/NMRSTUFF4/Z-JV-a-MCyONDI/20/pdata/1/auditp.txt
(   8,<2024-04-30 14:25:07.532 -0400>,<jessv>,<DESKTOP-DPJM8OC>,<dataserver>,<TopSpin 4.2.0>,
      <INTEGRAL DEFINE [6.546;6.462]
       data hash MD5: 64K
       F5 C2 D8 C1 0F D2 F1 3A 1D 3D D7 3A 66 A9 29 85>)
(   9,<2024-04-30 14:25:07.549 -0400>,<jessv>,<DESKTOP-DPJM8OC>,<dataserver>,<TopSpin 4.2.0>,
      <INTEGRAL DEFINE [6.346;6.288]
       data hash MD5: 64K
       F5 C2 D8 C1 0F D2 F1 3A 1D 3D D7 3A 66 A9 29 85>)
(  10,<2024-04-30 14:25:07.563 -0400>,<jessv>,<DESKTOP-DPJM8OC>,<dataserver>,<TopSpin 4.2.0>,
      <INTEGRAL DEFINE [5.245;5.104]
       data hash MD5: 64K
       F5 C2 D8 C1 0F D2 F1 3A 1D 3D D7 3A 66 A9 29 85>)
(  11,<2024-04-30 14:25:07.580 -0400>,<jessv>,<DESKTOP-DPJM8OC>,<dataserver>,<TopSpin 4.2.0>,
      <INTEGRAL DEFINE [4.030;3.880]
       data hash MD5: 64K
       F5 C2 D8 C1 0F D2 F1 3A 1D 3D D7 3A 66 A9 29 85>)
(  12,<2024-04-30 14:25:07.595 -0400>,<jessv>,<DESKTOP-DPJM8OC>,<dataserver>,<TopSpin 4.2.0>,
      <INTEGRAL DEFINE [2.940;2.855]
       data hash MD5: 64K
       F5 C2 D8 C1 0F D2 F1 3A 1D 3D D7 3A 66 A9 29 85>)
(  13,<2024-04-30 14:25:07.595 -0400>,<jessv>,<DESKTOP-DPJM8OC>,<dataserver>,<TopSpin 4.2.0>,
      <INTEGRAL DEFINE [2.676;2.588]
       data hash MD5: 64K
       F5 C2 D8 C1 0F D2 F1 3A 1D 3D D7 3A 66 A9 29 85>)
(  14,<2024-04-30 14:25:07.769 -0400>,<jessv>,<DESKTOP-DPJM8OC>,<dataserver>,<TopSpin 4.2.0>,
      <INTEGRAL DEFINE [2.214;2.078]
       data hash MD5: 64K
       F5 C2 D8 C1 0F D2 F1 3A 1D 3D D7 3A 66 A9 29 85>)
(  15,<2024-04-30 14:25:07.787 -0400>,<jessv>,<DESKTOP-DPJM8OC>,<dataserver>,<TopSpin 4.2.0>,
      <INTEGRAL DEFINE [1.896;1.787]
       data hash MD5: 64K
       F5 C2 D8 C1 0F D2 F1 3A 1D 3D D7 3A 66 A9 29 85>)
(  16,<2024-04-30 14:25:07.800 -0400>,<jessv>,<DESKTOP-DPJM8OC>,<dataserver>,<TopSpin 4.2.0>,
      <INTEGRAL DEFINE [1.768;1.707]
       data hash MD5: 64K
       F5 C2 D8 C1 0F D2 F1 3A 1D 3D D7 3A 66 A9 29 85>)
(  17,<2024-04-30 14:25:07.817 -0400>,<jessv>,<DESKTOP-DPJM8OC>,<dataserver>,<TopSpin 4.2.0>,
      <INTEGRAL DEFINE [1.707;1.586]
       data hash MD5: 64K
       F5 C2 D8 C1 0F D2 F1 3A 1D 3D D7 3A 66 A9 29 85>)
(  18,<2024-04-30 14:25:07.831 -0400>,<jessv>,<DESKTOP-DPJM8OC>,<dataserver>,<TopSpin 4.2.0>,
      <INTEGRAL DEFINE [1.389;1.178]
       data hash MD5: 64K
       F5 C2 D8 C1 0F D2 F1 3A 1D 3D D7 3A 66 A9 29 85>)
(  19,<2024-04-30 14:25:11.709 -0400>,<jessv>,<DESKTOP-DPJM8OC>,<dataserver>,<TopSpin 4.2.0>,
      <Start of interactive peak picking
       data hash MD5: 64K
       F5 C2 D8 C1 0F D2 F1 3A 1D 3D D7 3A 66 A9 29 85>)
(  20,<2024-04-30 14:25:16.560 -0400>,<jessv>,<DESKTOP-DPJM8OC>,<peak>,<TopSpin 4.2.0>,
      <1D Peak picking
       data hash MD5: 64K
       F5 C2 D8 C1 0F D2 F1 3A 1D 3D D7 3A 66 A9 29 85>)
(  21,<2024-04-30 14:25:19.021 -0400>,<jessv>,<DESKTOP-DPJM8OC>,<peak>,<TopSpin 4.2.0>,
      <1D Peak picking
       data hash MD5: 64K
       F5 C2 D8 C1 0F D2 F1 3A 1D 3D D7 3A 66 A9 29 85>)
(  22,<2024-04-30 14:25:21.503 -0400>,<jessv>,<DESKTOP-DPJM8OC>,<peak>,<TopSpin 4.2.0>,
      <1D Peak picking
       data hash MD5: 64K
       F5 C2 D8 C1 0F D2 F1 3A 1D 3D D7 3A 66 A9 29 85>)
(  23,<2024-04-30 14:25:24.960 -0400>,<jessv>,<DESKTOP-DPJM8OC>,<peak>,<TopSpin 4.2.0>,
      <1D Peak picking
       data hash MD5: 64K
       F5 C2 D8 C1 0F D2 F1 3A 1D 3D D7 3A 66 A9 29 85>)
(  24,<2024-04-30 14:25:27.220 -0400>,<jessv>,<DESKTOP-DPJM8OC>,<peak>,<TopSpin 4.2.0>,
      <1D Peak picking
       data hash MD5: 64K
       F5 C2 D8 C1 0F D2 F1 3A 1D 3D D7 3A 66 A9 29 85>)
(  25,<2024-04-30 14:25:34.230 -0400>,<jessv>,<DESKTOP-DPJM8OC>,<peak>,<TopSpin 4.2.0>,
      <1D Peak picking
       data hash MD5: 64K
       F5 C2 D8 C1 0F D2 F1 3A 1D 3D D7 3A 66 A9 29 85>)
(  26,<2024-04-30 14:25:37.822 -0400>,<jessv>,<DESKTOP-DPJM8OC>,<peak>,<TopSpin 4.2.0>,
      <1D Peak picking
       data hash MD5: 64K
       F5 C2 D8 C1 0F D2 F1 3A 1D 3D D7 3A 66 A9 29 85>)
(  27,<2024-04-30 14:25:47.271 -0400>,<jessv>,<DESKTOP-DPJM8OC>,<peak>,<TopSpin 4.2.0>,
      <1D Peak picking
       data hash MD5: 64K
       F5 C2 D8 C1 0F D2 F1 3A 1D 3D D7 3A 66 A9 29 85>)
(  28,<2024-04-30 14:25:51.805 -0400>,<jessv>,<DESKTOP-DPJM8OC>,<peak>,<TopSpin 4.2.0>,
      <1D Peak picking
       data hash MD5: 64K
       F5 C2 D8 C1 0F D2 F1 3A 1D 3D D7 3A 66 A9 29 85>)
(  29,<2024-04-30 14:25:58.085 -0400>,<jessv>,<DESKTOP-DPJM8OC>,<peak>,<TopSpin 4.2.0>,
      <1D Peak picking
       data hash MD5: 64K
       F5 C2 D8 C1 0F D2 F1 3A 1D 3D D7 3A 66 A9 29 85>)
(  30,<2024-04-30 14:26:01.491 -0400>,<jessv>,<DESKTOP-DPJM8OC>,<peak>,<TopSpin 4.2.0>,
      <1D Peak picking
       data hash MD5: 64K
       F5 C2 D8 C1 0F D2 F1 3A 1D 3D D7 3A 66 A9 29 85>)
(  31,<2024-04-30 14:26:03.071 -0400>,<jessv>,<DESKTOP-DPJM8OC>,<peak>,<TopSpin 4.2.0>,
      <1D Peak picking
       data hash MD5: 64K
       F5 C2 D8 C1 0F D2 F1 3A 1D 3D D7 3A 66 A9 29 85>)
(  32,<2024-04-30 14:26:09.946 -0400>,<jessv>,<DESKTOP-DPJM8OC>,<dataserver>,<TopSpin 4.2.0>,
      <Delete peaks within defined region
       data hash MD5: 64K
       F5 C2 D8 C1 0F D2 F1 3A 1D 3D D7 3A 66 A9 29 85>)
(  33,<2024-04-30 14:26:09.978 -0400>,<jessv>,<DESKTOP-DPJM8OC>,<dataserver>,<TopSpin 4.2.0>,
      <Delete peaks within defined region
       data hash MD5: 64K
       F5 C2 D8 C1 0F D2 F1 3A 1D 3D D7 3A 66 A9 29 85>)
(  34,<2024-04-30 14:26:10.001 -0400>,<jessv>,<DESKTOP-DPJM8OC>,<dataserver>,<TopSpin 4.2.0>,
      <End of interactive peak picking
       data hash MD5: 64K
       F5 C2 D8 C1 0F D2 F1 3A 1D 3D D7 3A 66 A9 29 85>)
##END=

$$ hash MD5
$$ 0B EE BF CF 3C 17 5D C2 E9 78 A3 A7 D1 E6 03 3E
