# Supplementary material for: Fast and Accurate Ring Strain Energy Predictions with Machine Learning and Application in Strain-Promoted Reactions
Source: JACS Au. 2025 Oct 13;5(10):4750–61. doi: 10.1021/jacsau.5c00667 (PMC12569667; doi:10.1021/jacsau.5c00667)
Supplement: Supplementary file 2 [file au5c00667_si_002.zip › H-NMR-Ringstrain/Z-JV-a-MCyONDI/20/pdata/1/integrals.txt]

   Current data set:
   NAME =	Z-JV-a-MCyONDI	EXPNO =	20	PROCNO = 1
   DU   =	C:/Users/jessv/Documents/notebook4/NMRSTUFF4

   Number   Integrated Region     Integral
     1      6.546      6.462         0.91637
     2      6.346      6.288         0.88806
     3      5.245      5.104         0.89369
     4      4.030      3.880         1.00000
     5      2.940      2.855         0.91633
     6      2.676      2.588         0.91451
     7      2.214      2.078         2.02080
     8      1.896      1.787         2.04975
     9      1.768      1.707         2.92041
    10      1.707      1.586         3.10507
    11      1.389      1.178         3.11216
