# Supplementary material for: Fast and Accurate Ring Strain Energy Predictions with Machine Learning and Application in Strain-Promoted Reactions
Source: JACS Au. 2025 Oct 13;5(10):4750–61. doi: 10.1021/jacsau.5c00667 (PMC12569667; doi:10.1021/jacsau.5c00667)
Supplement: Supplementary file 2 [file au5c00667_si_002.zip › H-NMR-Ringstrain/Z-JV-a-MCyONDI/20/pdata/1/intrng]

A 1.0 #regions in PPM
# low field   high field  bias        slope
  6.5460070198759075  6.462255977820654  294647.0  -400.7028985507246  # for region 1
  6.345899568247706  6.288360684392951  412791.0  -1213.6719576719577  # for region 2
  5.245062704487739  5.103520788327938  157468.0  -262.5763440860215  # for region 3
  4.029938707266802  3.880384984531917  139323.0  -120.81873727087576  # for region 4
  2.940333013055504  2.854873742921284  316327.0  -447.30249110320284  # for region 5
  2.675943396077761  2.587813523751847  297048.0  -396.3598615916955  # for region 6
  2.2139292169146345  2.077728505138222  618458.0  -91.79865771812081  # for region 7
  1.8961275561030044  1.7866328662435351  943779.0  1414.713888888889  # for region 8
  1.7679386509016746  1.706514800492704  1684342.0  2819.272277227723  # for region 9
  1.706514800492704  1.5863377018664573  2253835.0  12430.645569620254  # for region 10
  1.3887131396810737  1.1777355665372182  668830.0  -319.3742774566474  # for region 11
