# Supplementary material for: Fast and Accurate Ring Strain Energy Predictions with Machine Learning and Application in Strain-Promoted Reactions
Source: JACS Au. 2025 Oct 13;5(10):4750–61. doi: 10.1021/jacsau.5c00667 (PMC12569667; doi:10.1021/jacsau.5c00667)
Supplement: Supplementary file 2 [file au5c00667_si_002.zip › H-NMR-Ringstrain/Z-JV-a-MCyONDI/20/pdata/1/peaklist.xml]

<?xml version="1.0" encoding="UTF-8"?>
<PeakList modified="2024-04-30T14:26:03">
  <PeakList1D>
    <PeakList1DHeader creator="jessv" date="2024-04-30T14:26:03" expNo="20" name="Z-JV-a-MCyONDI" owner="" procNo="1" source="C:/Users/jessv/Documents/notebook4/NMRSTUFF4">
      <PeakPickDetails>F1=6.619121ppm, F2=6.387374ppm, MI=0.88cm, MAXI=2.38cm, PC=1.000
      </PeakPickDetails>
    </PeakList1DHeader>
    <Peak1D F1="6.509193" intensity="1.147682" type="0"/>
    <Peak1D F1="6.505931" intensity="1.236601" type="0"/>
    <Peak1D F1="6.498015" intensity="1.325262" type="0"/>
    <Peak1D F1="6.494714" intensity="1.389179" type="0"/>
  </PeakList1D>
  <PeakList1D>
    <PeakList1DHeader creator="jessv" date="2024-04-30T14:26:03" expNo="20" name="Z-JV-a-MCyONDI" owner="" procNo="1" source="C:/Users/jessv/Documents/notebook4/NMRSTUFF4">
      <PeakPickDetails>F1=6.387374ppm, F2=5.904017ppm, MI=1.76cm, MAXI=3.77cm, PC=1.000
      </PeakPickDetails>
    </PeakList1DHeader>
    <Peak1D F1="6.323059" intensity="3.181778" type="0"/>
    <Peak1D F1="6.311826" intensity="2.837836" type="0"/>
  </PeakList1D>
  <PeakList1D>
    <PeakList1DHeader creator="jessv" date="2024-04-30T14:26:03" expNo="20" name="Z-JV-a-MCyONDI" owner="" procNo="1" source="C:/Users/jessv/Documents/notebook4/NMRSTUFF4">
      <PeakPickDetails>F1=5.334583ppm, F2=4.906404ppm, MI=1.39cm, MAXI=3.75cm, PC=1.000
      </PeakPickDetails>
    </PeakList1DHeader>
    <Peak1D F1="5.177014" intensity="2.669281" type="0"/>
    <Peak1D F1="5.173546" intensity="2.814655" type="0"/>
  </PeakList1D>
  <PeakList1D>
    <PeakList1DHeader creator="jessv" date="2024-04-30T14:26:03" expNo="20" name="Z-JV-a-MCyONDI" owner="" procNo="1" source="C:/Users/jessv/Documents/notebook4/NMRSTUFF4">
      <PeakPickDetails>F1=4.096704ppm, F2=3.776231ppm, MI=0.17cm, MAXI=1.21cm, PC=1.000
      </PeakPickDetails>
    </PeakList1DHeader>
    <Peak1D F1="3.970338" intensity="0.2769989" type="0"/>
    <Peak1D F1="3.962598" intensity="0.5578998" type="0"/>
    <Peak1D F1="3.954857" intensity="0.3334074" type="0"/>
    <Peak1D F1="3.945648" intensity="0.5845492" type="0"/>
    <Peak1D F1="3.937893" intensity="1.128205" type="0"/>
    <Peak1D F1="3.93017" intensity="0.6219024" type="0"/>
    <Peak1D F1="3.920973" intensity="0.3280827" type="0"/>
    <Peak1D F1="3.913194" intensity="0.5776886" type="0"/>
    <Peak1D F1="3.905487" intensity="0.3039327" type="0"/>
  </PeakList1D>
  <PeakList1D>
    <PeakList1DHeader creator="jessv" date="2024-04-30T14:26:03" expNo="20" name="Z-JV-a-MCyONDI" owner="" procNo="1" source="C:/Users/jessv/Documents/notebook4/NMRSTUFF4">
      <PeakPickDetails>F1=2.972380ppm, F2=2.817485ppm, MI=2.23cm, MAXI=3.31cm, PC=1.000
      </PeakPickDetails>
    </PeakList1DHeader>
    <Peak1D F1="2.901747" intensity="2.701388" type="0"/>
    <Peak1D F1="2.888905" intensity="2.954918" type="0"/>
  </PeakList1D>
  <PeakList1D>
    <PeakList1DHeader creator="jessv" date="2024-04-30T14:26:03" expNo="20" name="Z-JV-a-MCyONDI" owner="" procNo="1" source="C:/Users/jessv/Documents/notebook4/NMRSTUFF4">
      <PeakPickDetails>F1=2.705320ppm, F2=2.545084ppm, MI=1.58cm, MAXI=3.23cm, PC=1.000
      </PeakPickDetails>
    </PeakList1DHeader>
    <Peak1D F1="2.63178" intensity="2.908609" type="0"/>
    <Peak1D F1="2.618938" intensity="2.642128" type="0"/>
  </PeakList1D>
  <PeakList1D>
    <PeakList1DHeader creator="jessv" date="2024-04-30T14:26:03" expNo="20" name="Z-JV-a-MCyONDI" owner="" procNo="1" source="C:/Users/jessv/Documents/notebook4/NMRSTUFF4">
      <PeakPickDetails>F1=2.259329ppm, F2=2.232623ppm, MI=0.25cm, MAXI=1.01cm, PC=1.000
      </PeakPickDetails>
    </PeakList1DHeader>
  </PeakList1D>
  <PeakList1D>
    <PeakList1DHeader creator="jessv" date="2024-04-30T14:26:03" expNo="20" name="Z-JV-a-MCyONDI" owner="" procNo="1" source="C:/Users/jessv/Documents/notebook4/NMRSTUFF4">
      <PeakPickDetails>F1=2.232623ppm, F2=2.203100ppm, MI=0.91cm, MAXI=1.24cm, PC=1.000
      </PeakPickDetails>
    </PeakList1DHeader>
  </PeakList1D>
  <PeakList1D>
    <PeakList1DHeader creator="jessv" date="2024-04-30T14:26:03" expNo="20" name="Z-JV-a-MCyONDI" owner="" procNo="1" source="C:/Users/jessv/Documents/notebook4/NMRSTUFF4">
      <PeakPickDetails>F1=2.203100ppm, F2=2.050942ppm, MI=0.17cm, MAXI=1.91cm, PC=1.000
      </PeakPickDetails>
    </PeakList1DHeader>
    <Peak1D F1="2.180828" intensity="0.390248" type="0"/>
    <Peak1D F1="2.175694" intensity="0.3208217" type="0"/>
    <Peak1D F1="2.155552" intensity="1.070502" type="0"/>
    <Peak1D F1="2.130293" intensity="1.094366" type="0"/>
    <Peak1D F1="2.125365" intensity="0.8105904" type="0"/>
    <Peak1D F1="2.110709" intensity="0.3053639" type="0"/>
    <Peak1D F1="2.105283" intensity="0.405321" type="0"/>
    <Peak1D F1="2.101013" intensity="0.297731" type="0"/>
  </PeakList1D>
  <PeakList1D>
    <PeakList1DHeader creator="jessv" date="2024-04-30T14:26:03" expNo="20" name="Z-JV-a-MCyONDI" owner="" procNo="1" source="C:/Users/jessv/Documents/notebook4/NMRSTUFF4">
      <PeakPickDetails>F1=2.050942ppm, F2=2.018975ppm, MI=0.91cm, MAXI=1.24cm, PC=1.000
      </PeakPickDetails>
    </PeakList1DHeader>
  </PeakList1D>
  <PeakList1D>
    <PeakList1DHeader creator="jessv" date="2024-04-30T14:26:03" expNo="20" name="Z-JV-a-MCyONDI" owner="" procNo="1" source="C:/Users/jessv/Documents/notebook4/NMRSTUFF4">
      <PeakPickDetails>F1=1.882161ppm, F2=1.778591ppm, MI=0.57cm, MAXI=1.49cm, PC=1.000
      </PeakPickDetails>
    </PeakList1DHeader>
    <Peak1D F1="1.85172" intensity="0.821845" type="0"/>
    <Peak1D F1="1.845206" intensity="1.089119" type="0"/>
    <Peak1D F1="1.839887" intensity="0.9406869" type="0"/>
    <Peak1D F1="1.81844" intensity="1.231505" type="0"/>
  </PeakList1D>
  <PeakList1D>
    <PeakList1DHeader creator="jessv" date="2024-04-30T14:26:03" expNo="20" name="Z-JV-a-MCyONDI" owner="" procNo="1" source="C:/Users/jessv/Documents/notebook4/NMRSTUFF4">
      <PeakPickDetails>F1=1.703888ppm, F2=1.582497ppm, MI=0.31cm, MAXI=1.58cm, PC=1.000
      </PeakPickDetails>
    </PeakList1DHeader>
    <Peak1D F1="1.684101" intensity="0.5401201" type="0"/>
    <Peak1D F1="1.679203" intensity="0.6833499" type="0"/>
    <Peak1D F1="1.676336" intensity="0.6104824" type="0"/>
    <Peak1D F1="1.673311" intensity="0.5270701" type="0"/>
    <Peak1D F1="1.666315" intensity="0.398333" type="0"/>
    <Peak1D F1="1.663347" intensity="0.464727" type="0"/>
    <Peak1D F1="1.660538" intensity="0.5263317" type="0"/>
    <Peak1D F1="1.654097" intensity="0.6688271" type="0"/>
    <Peak1D F1="1.648176" intensity="0.52721" type="0"/>
    <Peak1D F1="1.626411" intensity="1.214345" type="0"/>
    <Peak1D F1="1.60581" intensity="1.103783" type="0"/>
    <Peak1D F1="1.601769" intensity="1.108647" type="0"/>
    <Peak1D F1="1.599372" intensity="1.108617" type="0"/>
  </PeakList1D>
  <PeakList1D>
    <PeakList1DHeader creator="jessv" date="2024-04-30T14:26:03" expNo="20" name="Z-JV-a-MCyONDI" owner="" procNo="1" source="C:/Users/jessv/Documents/notebook4/NMRSTUFF4">
      <PeakPickDetails>F1=1.450071ppm, F2=1.063827ppm, MI=0.06cm, MAXI=1.82cm, PC=1.000
      </PeakPickDetails>
    </PeakList1DHeader>
    <Peak1D F1="1.362479" intensity="0.2467481" type="0"/>
    <Peak1D F1="1.355711" intensity="0.4020906" type="0"/>
    <Peak1D F1="1.348922" intensity="0.2637185" type="0"/>
    <Peak1D F1="1.336409" intensity="0.6574912" type="0"/>
    <Peak1D F1="1.329894" intensity="1.048703" type="0"/>
    <Peak1D F1="1.323979" intensity="0.6442184" type="0"/>
    <Peak1D F1="1.309942" intensity="0.7980651" type="0"/>
    <Peak1D F1="1.303413" intensity="1.288564" type="0"/>
    <Peak1D F1="1.297446" intensity="0.7599417" type="0"/>
    <Peak1D F1="1.28351" intensity="0.4190224" type="0"/>
    <Peak1D F1="1.277706" intensity="0.6236328" type="0"/>
    <Peak1D F1="1.27231" intensity="0.5129757" type="0"/>
    <Peak1D F1="1.265246" intensity="0.6365314" type="0"/>
    <Peak1D F1="1.25984" intensity="0.4042292" type="0"/>
    <Peak1D F1="1.24771" intensity="0.3911778" type="0"/>
    <Peak1D F1="1.241119" intensity="0.7781289" type="0"/>
    <Peak1D F1="1.234646" intensity="0.4867953" type="0"/>
    <Peak1D F1="1.221932" intensity="0.2599391" type="0"/>
    <Peak1D F1="1.215358" intensity="0.5772304" type="0"/>
    <Peak1D F1="1.208685" intensity="0.3108166" type="0"/>
    <Peak1D F1="1.196581" intensity="0.1102174" type="0"/>
    <Peak1D F1="1.189721" intensity="0.1739404" type="0"/>
    <Peak1D F1="1.182782" intensity="0.09592464" type="0"/>
  </PeakList1D>
</PeakList>
