# Supplementary material for: Fast and Accurate Ring Strain Energy Predictions with Machine Learning and Application in Strain-Promoted Reactions
Source: JACS Au. 2025 Oct 13;5(10):4750–61. doi: 10.1021/jacsau.5c00667 (PMC12569667; doi:10.1021/jacsau.5c00667)
Supplement: Supplementary file 2 [file au5c00667_si_002.zip › H-NMR-Ringstrain/Z-JV-a-MCyONDI/20/pdata/1/peakrng]

P    #regions in PPM
# 2024-04-30 14:26:09 -0400  jessv@DESKTOP-DPJM8OC
# low field   high field   mi   maxi
  6.619120638753246  6.387374167573156  0.875  2.380  # for region 1
  6.387374167573156  5.904017241968967  1.758  3.769  # for region 2
  5.334583055640747  4.906403861269914  1.388  3.751  # for region 3
  4.0967037620591675  3.7762314990558425  0.172  1.212  # for region 4
  2.9723802393558363  2.817485312237563  2.230  3.313  # for region 5
  2.705320020186399  2.545083888684737  1.576  3.227  # for region 6
  2.259329454173439  2.2326234322564953  0.249  1.014  # for region 7
  2.2326234322564953  2.2030999307053802  0.905  1.243  # for region 8
  2.2030999307053802  2.0509415489561404  0.166  1.906  # for region 9
  2.0509415489561404  2.0189752569209456  0.905  1.243  # for region 10
  1.8821608229821936  1.7785908320436354  0.574  1.485  # for region 11
  1.7038883404859955  1.582497331772615  0.307  1.578  # for region 12
  1.4500707768125634  1.06382665817908  0.063  1.821  # for region 13
