# Supplementary material for: Fast and Accurate Ring Strain Energy Predictions with Machine Learning and Application in Strain-Promoted Reactions
Source: JACS Au. 2025 Oct 13;5(10):4750–61. doi: 10.1021/jacsau.5c00667 (PMC12569667; doi:10.1021/jacsau.5c00667)
Supplement: Supplementary file 2 [file au5c00667_si_002.zip › H-NMR-Ringstrain/Z-JV-a-MCyONDI/20/topshimreport]

New TopShim run:

version = topshim 2.1.0
date = 2024-04-30
time = 11:34:55.012
command = topshim tunea ordmax=7

FINE SHIMMING

Parameters:

probe = Z149001_0015
solvent = CDCl3
shim nucleus = 2H
nucleus optimised for = 1H
o1p (from lock) = 7.24 ppm

Results:


1D Shimming:
Iteration 1: FWHM Before= 0.2 Hz, Target= 1.2 Hz, After= 0.9 Hz
Iteration 2: FWHM Before= 0.9 Hz, Target= 0.4 Hz, After= 6.9 Hz
Iteration 3: FWHM Before= 6.9 Hz, Target= 0.2 Hz, After= 2.0 Hz
Iteration 4: FWHM Before= 2.0 Hz, Target= 0.3 Hz, After= 0.5 Hz
Iteration 5: FWHM Before= 0.5 Hz, Target= 0.2 Hz, After= 0.4 Hz
Iteration 6: FWHM Before= 0.4 Hz, Target= 0.2 Hz, After= 0.3 Hz
Iteration 7: FWHM Before= 0.3 Hz, Target= 0.2 Hz, After= 0.3 Hz
Iteration 8: FWHM Before= 0.3 Hz, Target= 0.2 Hz, After= 0.5 Hz
Iteration 9: FWHM Before= 0.5 Hz, Target= 0.2 Hz, After= 0.3 Hz
Slow convergence detected. Shimming was aborted.
Using the best result as the final shim state.

Lineshape quality factor (1D spectrum, non-spinning) = 0.567


Performing tune after shimming
tune lock level increase = 1.1

shim changes: 
Z	-1118
Z2	-841
Z3	-2491
Z4	-7911
Z5	-2360
Z6	+639
Z7	-3026
X	+31
XZ	-2
Y	+45
YZ	+44

duration = 4 min 16 sec
completed successfully
finished Tue Apr 30 11:39:09 2024


========================================================================
