# Supplementary material for: Fast and Accurate Ring Strain Energy Predictions with Machine Learning and Application in Strain-Promoted Reactions
Source: JACS Au. 2025 Oct 13;5(10):4750–61. doi: 10.1021/jacsau.5c00667 (PMC12569667; doi:10.1021/jacsau.5c00667)
Supplement: Supplementary file 2 [file au5c00667_si_002.zip › H-NMR-Ringstrain/Z-JV-CyONDI/20/pdata/1/auditp.txt]

##TITLE= Audit trail, TopSpin 4.2.0
##JCAMPDX= 5.01
##ORIGIN= Bruker BioSpin GmbH
##OWNER= jessv
$$ C:/Users/jessv/Documents/notebook4/NMRSTUFF4/Z-JV-CyONDI/20/pdata/1/auditp.txt
##AUDIT TRAIL=  $$ (NUMBER, WHEN, WHO, WHERE, PROCESS, VERSION, WHAT)
(   1,<2024-04-30 15:32:01.647 +0000>,<CZC7388LZF\nmrsu>,<CZC7388LZF>,<go4>,<TopSpin 4.1.3>,
      <acquisition in progress>)
$$ C:/Bruker/TopSpin4.1.3/data/jvinskus/nmr/Z-JV-CyONDI/20/audita.txt
(   2,<2024-04-30 15:34:23.417 +0000>,<CZC7388LZF\nmrsu>,<CZC7388LZF>,<go4>,<TopSpin 4.1.3>,
      <created by zg on 'Avance' (CZC7388LZF) by user 'CZC7388LZF\nmrsu'
       on data set with UUID 'ca3a8a54-0706-11ef-9724-001395264cb0'
       started at 2024-04-30 15:32:01.658 +0000, POWCHK enabled, PULCHK disabled,
       completed at 2024-04-30 15:34:23.413 +0000
       configuration hash MD5:
       4C 57 7B 51 D0 BB 4A 17 33 5D CD 32 F7 A9 5D 14
       double data hash MD5: 64K
       8E 26 8C 41 F5 BC FA E7 E6 4A D1 03 A0 C3 E1 D1>)
(   3,<2024-04-30 11:32:25.631 -0400>,<nmrsu>,<CZC7388LZF>,<xwish3>,<TopSpin 4.1.3>,
      <ICON-NMR User ID: jvinskus
       double data hash MD5: 64K
       8E 26 8C 41 F5 BC FA E7 E6 4A D1 03 A0 C3 E1 D1>)
(   4,<2024-04-30 14:23:20.382 -0400>,<jessv>,<DESKTOP-DPJM8OC>,<proc1d>,<TopSpin 4.2.0>,
      <Start of raw data processing
       em LB = 0.3 SI = 64K 
       data hash MD5: 64K
       E1 44 DE 54 54 91 FC 3A 5F 33 BC DA 4E EA 34 D4>)
(   5,<2024-04-30 14:23:20.570 -0400>,<jessv>,<DESKTOP-DPJM8OC>,<proc1d>,<TopSpin 4.2.0>,
      <ft FT_mod = 6 PKNL = 1 SI = 64K 
       data hash MD5: 64K
       5C 28 F1 B9 89 86 59 BF B9 FD 3D 10 B5 7D BF 6A>)
(   6,<2024-04-30 14:23:20.824 -0400>,<jessv>,<DESKTOP-DPJM8OC>,<proc1d>,<TopSpin 4.2.0>,
      <apk 
       data hash MD5: 64K
       69 27 F4 46 08 57 2F 3D D4 D0 C3 BF 13 52 39 1A>)
(   7,<2024-04-30 14:23:20.917 -0400>,<jessv>,<DESKTOP-DPJM8OC>,<proc1d>,<TopSpin 4.2.0>,
      <abs n ABSG = 5 
       data hash MD5: 64K
       1A 3B 71 82 DC 52 D3 03 09 12 47 1C 04 B0 55 75>)
(   8,<2024-05-01 13:53:02.613 -0400>,<jessv>,<DESKTOP-DPJM8OC>,<dataserver>,<TopSpin 4.2.0>,
      <INTEGRAL DEFINE [6.577;6.469]
       data hash MD5: 64K
       1A 3B 71 82 DC 52 D3 03 09 12 47 1C 04 B0 55 75>)
(   9,<2024-05-01 13:53:02.630 -0400>,<jessv>,<DESKTOP-DPJM8OC>,<dataserver>,<TopSpin 4.2.0>,
      <INTEGRAL DEFINE [6.469;6.370]
       data hash MD5: 64K
       1A 3B 71 82 DC 52 D3 03 09 12 47 1C 04 B0 55 75>)
(  10,<2024-05-01 13:53:02.645 -0400>,<jessv>,<DESKTOP-DPJM8OC>,<dataserver>,<TopSpin 4.2.0>,
      <INTEGRAL DEFINE [5.413;5.299]
       data hash MD5: 64K
       1A 3B 71 82 DC 52 D3 03 09 12 47 1C 04 B0 55 75>)
(  11,<2024-05-01 13:53:02.724 -0400>,<jessv>,<DESKTOP-DPJM8OC>,<dataserver>,<TopSpin 4.2.0>,
      <INTEGRAL DEFINE [5.299;5.225]
       data hash MD5: 64K
       1A 3B 71 82 DC 52 D3 03 09 12 47 1C 04 B0 55 75>)
(  12,<2024-05-01 13:53:02.739 -0400>,<jessv>,<DESKTOP-DPJM8OC>,<dataserver>,<TopSpin 4.2.0>,
      <INTEGRAL DEFINE [4.017;3.883]
       data hash MD5: 64K
       1A 3B 71 82 DC 52 D3 03 09 12 47 1C 04 B0 55 75>)
(  13,<2024-05-01 13:53:02.818 -0400>,<jessv>,<DESKTOP-DPJM8OC>,<dataserver>,<TopSpin 4.2.0>,
      <INTEGRAL DEFINE [3.498;3.385]
       data hash MD5: 64K
       1A 3B 71 82 DC 52 D3 03 09 12 47 1C 04 B0 55 75>)
(  14,<2024-05-01 13:53:02.849 -0400>,<jessv>,<DESKTOP-DPJM8OC>,<dataserver>,<TopSpin 4.2.0>,
      <INTEGRAL DEFINE [2.212;2.079]
       data hash MD5: 64K
       1A 3B 71 82 DC 52 D3 03 09 12 47 1C 04 B0 55 75>)
(  15,<2024-05-01 13:53:02.865 -0400>,<jessv>,<DESKTOP-DPJM8OC>,<dataserver>,<TopSpin 4.2.0>,
      <INTEGRAL DEFINE [1.902;1.742]
       data hash MD5: 64K
       1A 3B 71 82 DC 52 D3 03 09 12 47 1C 04 B0 55 75>)
(  16,<2024-05-01 13:53:02.912 -0400>,<jessv>,<DESKTOP-DPJM8OC>,<dataserver>,<TopSpin 4.2.0>,
      <INTEGRAL DEFINE [3.844;3.720]
       data hash MD5: 64K
       1A 3B 71 82 DC 52 D3 03 09 12 47 1C 04 B0 55 75>)
(  17,<2024-05-01 13:53:02.974 -0400>,<jessv>,<DESKTOP-DPJM8OC>,<dataserver>,<TopSpin 4.2.0>,
      <INTEGRAL DEFINE [2.857;2.734]
       data hash MD5: 64K
       1A 3B 71 82 DC 52 D3 03 09 12 47 1C 04 B0 55 75>)
(  18,<2024-05-01 13:53:02.990 -0400>,<jessv>,<DESKTOP-DPJM8OC>,<dataserver>,<TopSpin 4.2.0>,
      <INTEGRAL DEFINE [1.388;1.121]
       data hash MD5: 64K
       1A 3B 71 82 DC 52 D3 03 09 12 47 1C 04 B0 55 75>)
(  19,<2024-05-01 13:53:03.006 -0400>,<jessv>,<DESKTOP-DPJM8OC>,<dataserver>,<TopSpin 4.2.0>,
      <INTEGRAL DEFINE [1.533;1.432]
       data hash MD5: 64K
       1A 3B 71 82 DC 52 D3 03 09 12 47 1C 04 B0 55 75>)
(  20,<2024-05-01 13:53:03.021 -0400>,<jessv>,<DESKTOP-DPJM8OC>,<dataserver>,<TopSpin 4.2.0>,
      <INTEGRAL DEFINE [2.079;1.972]
       data hash MD5: 64K
       1A 3B 71 82 DC 52 D3 03 09 12 47 1C 04 B0 55 75>)
(  21,<2024-05-01 13:53:03.021 -0400>,<jessv>,<DESKTOP-DPJM8OC>,<dataserver>,<TopSpin 4.2.0>,
      <INTEGRAL DEFINE [1.731;1.574]
       data hash MD5: 64K
       1A 3B 71 82 DC 52 D3 03 09 12 47 1C 04 B0 55 75>)
(  22,<2024-05-01 13:54:54.079 -0400>,<jessv>,<DESKTOP-DPJM8OC>,<dataserver>,<TopSpin 4.2.0>,
      <Start of interactive peak picking
       data hash MD5: 64K
       1A 3B 71 82 DC 52 D3 03 09 12 47 1C 04 B0 55 75>)
(  23,<2024-05-01 13:54:57.238 -0400>,<jessv>,<DESKTOP-DPJM8OC>,<peak>,<TopSpin 4.2.0>,
      <1D Peak picking
       data hash MD5: 64K
       1A 3B 71 82 DC 52 D3 03 09 12 47 1C 04 B0 55 75>)
(  24,<2024-05-01 13:54:59.028 -0400>,<jessv>,<DESKTOP-DPJM8OC>,<peak>,<TopSpin 4.2.0>,
      <1D Peak picking
       data hash MD5: 64K
       1A 3B 71 82 DC 52 D3 03 09 12 47 1C 04 B0 55 75>)
(  25,<2024-05-01 13:55:02.277 -0400>,<jessv>,<DESKTOP-DPJM8OC>,<peak>,<TopSpin 4.2.0>,
      <1D Peak picking
       data hash MD5: 64K
       1A 3B 71 82 DC 52 D3 03 09 12 47 1C 04 B0 55 75>)
(  26,<2024-05-01 13:55:04.131 -0400>,<jessv>,<DESKTOP-DPJM8OC>,<peak>,<TopSpin 4.2.0>,
      <1D Peak picking
       data hash MD5: 64K
       1A 3B 71 82 DC 52 D3 03 09 12 47 1C 04 B0 55 75>)
(  27,<2024-05-01 13:55:06.434 -0400>,<jessv>,<DESKTOP-DPJM8OC>,<peak>,<TopSpin 4.2.0>,
      <1D Peak picking
       data hash MD5: 64K
       1A 3B 71 82 DC 52 D3 03 09 12 47 1C 04 B0 55 75>)
(  28,<2024-05-01 13:55:14.004 -0400>,<jessv>,<DESKTOP-DPJM8OC>,<peak>,<TopSpin 4.2.0>,
      <1D Peak picking
       data hash MD5: 64K
       1A 3B 71 82 DC 52 D3 03 09 12 47 1C 04 B0 55 75>)
(  29,<2024-05-01 13:55:16.493 -0400>,<jessv>,<DESKTOP-DPJM8OC>,<peak>,<TopSpin 4.2.0>,
      <1D Peak picking
       data hash MD5: 64K
       1A 3B 71 82 DC 52 D3 03 09 12 47 1C 04 B0 55 75>)
(  30,<2024-05-01 13:55:18.919 -0400>,<jessv>,<DESKTOP-DPJM8OC>,<peak>,<TopSpin 4.2.0>,
      <1D Peak picking
       data hash MD5: 64K
       1A 3B 71 82 DC 52 D3 03 09 12 47 1C 04 B0 55 75>)
(  31,<2024-05-01 13:55:25.412 -0400>,<jessv>,<DESKTOP-DPJM8OC>,<peak>,<TopSpin 4.2.0>,
      <1D Peak picking
       data hash MD5: 64K
       1A 3B 71 82 DC 52 D3 03 09 12 47 1C 04 B0 55 75>)
(  32,<2024-05-01 13:55:27.513 -0400>,<jessv>,<DESKTOP-DPJM8OC>,<peak>,<TopSpin 4.2.0>,
      <1D Peak picking
       data hash MD5: 64K
       1A 3B 71 82 DC 52 D3 03 09 12 47 1C 04 B0 55 75>)
(  33,<2024-05-01 13:55:36.708 -0400>,<jessv>,<DESKTOP-DPJM8OC>,<peak>,<TopSpin 4.2.0>,
      <1D Peak picking
       data hash MD5: 64K
       1A 3B 71 82 DC 52 D3 03 09 12 47 1C 04 B0 55 75>)
(  34,<2024-05-01 13:55:50.917 -0400>,<jessv>,<DESKTOP-DPJM8OC>,<dataserver>,<TopSpin 4.2.0>,
      <End of interactive peak picking
       data hash MD5: 64K
       1A 3B 71 82 DC 52 D3 03 09 12 47 1C 04 B0 55 75>)
##END=

$$ hash MD5
$$ FB 31 F1 31 37 1B 8F E2 05 66 7D 9C 4F B4 47 72
