# Supplementary material for: Fast and Accurate Ring Strain Energy Predictions with Machine Learning and Application in Strain-Promoted Reactions
Source: JACS Au. 2025 Oct 13;5(10):4750–61. doi: 10.1021/jacsau.5c00667 (PMC12569667; doi:10.1021/jacsau.5c00667)
Supplement: Supplementary file 2 [file au5c00667_si_002.zip › H-NMR-Ringstrain/Z-JV-CyONDI/20/pdata/1/integrals.txt]

   Current data set:
   NAME =	Z-JV-CyONDI	EXPNO =	20	PROCNO = 1
   DU   =	C:/Users/jessv/Documents/notebook4/NMRSTUFF4

   Number   Integrated Region     Integral
     1      6.577      6.469         1.10745
     2      6.469      6.370         0.95000
     3      5.413      5.299         0.92573
     4      5.299      5.225         1.06632
     5      4.017      3.883         0.60505
     6      3.844      3.720         0.50804
     7      3.498      3.385         0.96868
     8      2.857      2.734         1.14392
     9      2.212      2.079         1.21973
    10      2.079      1.972         1.02563
    11      1.902      1.742         2.32538
    12      1.731      1.574         3.50338
    13      1.533      1.432         1.06313
    14      1.388      1.121         3.61412
