# Supplementary material for: Fast and Accurate Ring Strain Energy Predictions with Machine Learning and Application in Strain-Promoted Reactions
Source: JACS Au. 2025 Oct 13;5(10):4750–61. doi: 10.1021/jacsau.5c00667 (PMC12569667; doi:10.1021/jacsau.5c00667)
Supplement: Supplementary file 2 [file au5c00667_si_002.zip › H-NMR-Ringstrain/Z-JV-CyONDI/20/pdata/1/intrng]

A 1.0 #regions in PPM
# low field   high field  bias        slope
  6.577404587626408  6.468850273352003  627186.0  -933.3753501400561  # for region 1
  6.468850273352003  6.370164533102545  293971.0  -495.0740740740741  # for region 2
  5.412912852682798  5.29942425139592  189166.0  1504.0053619302948  # for region 3
  5.29942425139592  5.225409946208827  750160.0  -2443.7704918032787  # for region 4
  4.01650962815296  3.8832838788161914  127272.0  -4.34096109839817  # for region 5
  3.843809582716408  3.7204524074045846  138678.0  -245.73827160493826  # for region 6
  3.498409491843303  3.384920890556426  360566.0  -868.8548387096774  # for region 7
  2.856952180221823  2.7335950049099997  157620.0  -135.99012345679012  # for region 8
  2.2121199136259735  2.0793536699132056  294103.0  1627.3463302752293  # for region 9
  2.0793536699132056  1.971969208086702  1003626.0  -1295.3522727272727  # for region 10
  1.901681196709354  1.7415807263498397  640338.0  262.0495238095238  # for region 11
  1.7310147431585294  1.5744868142558965  831968.0  2401.568093385214  # for region 12
  1.5330529507228465  1.4317701731976133  748700.0  -731.1861861861862  # for region 13
  1.388034428357172  1.1210161966997392  585837.0  -374.88812785388126  # for region 14
