# Supplementary material for: Fast and Accurate Ring Strain Energy Predictions with Machine Learning and Application in Strain-Promoted Reactions
Source: JACS Au. 2025 Oct 13;5(10):4750–61. doi: 10.1021/jacsau.5c00667 (PMC12569667; doi:10.1021/jacsau.5c00667)
Supplement: Supplementary file 2 [file au5c00667_si_002.zip › H-NMR-Ringstrain/Z-JV-CyONDI/20/pdata/1/peaklist.xml]

<?xml version="1.0" encoding="UTF-8"?>
<PeakList modified="2024-05-01T13:55:36">
  <PeakList1D>
    <PeakList1DHeader creator="jessv" date="2024-05-01T13:55:36" expNo="20" name="Z-JV-CyONDI" owner="" procNo="1" source="C:/Users/jessv/Documents/notebook4/NMRSTUFF4">
      <PeakPickDetails>F1=6.854566ppm, F2=6.123337ppm, MI=6.15cm, MAXI=9.67cm, PC=1.000
      </PeakPickDetails>
    </PeakList1DHeader>
    <Peak1D F1="6.515122" intensity="8.333169" type="0"/>
    <Peak1D F1="6.406826" intensity="6.949445" type="0"/>
  </PeakList1D>
  <PeakList1D>
    <PeakList1DHeader creator="jessv" date="2024-05-01T13:55:36" expNo="20" name="Z-JV-CyONDI" owner="" procNo="1" source="C:/Users/jessv/Documents/notebook4/NMRSTUFF4">
      <PeakPickDetails>F1=5.587476ppm, F2=4.939976ppm, MI=1.53cm, MAXI=8.62cm, PC=1.000
      </PeakPickDetails>
    </PeakList1DHeader>
    <Peak1D F1="5.330587" intensity="2.20858" type="0"/>
    <Peak1D F1="5.328926" intensity="2.238808" type="0"/>
    <Peak1D F1="5.327382" intensity="2.144327" type="0"/>
    <Peak1D F1="5.325399" intensity="2.149528" type="0"/>
    <Peak1D F1="5.323391" intensity="2.132004" type="0"/>
    <Peak1D F1="5.321814" intensity="2.215976" type="0"/>
    <Peak1D F1="5.320188" intensity="2.165343" type="0"/>
    <Peak1D F1="5.26075" intensity="8.114939" type="0"/>
  </PeakList1D>
  <PeakList1D>
    <PeakList1DHeader creator="jessv" date="2024-05-01T13:55:36" expNo="20" name="Z-JV-CyONDI" owner="" procNo="1" source="C:/Users/jessv/Documents/notebook4/NMRSTUFF4">
      <PeakPickDetails>F1=4.041291ppm, F2=3.650559ppm, MI=0.14cm, MAXI=3.50cm, PC=1.000
      </PeakPickDetails>
    </PeakList1DHeader>
    <Peak1D F1="3.971281" intensity="0.3173817" type="0"/>
    <Peak1D F1="3.963549" intensity="0.6320882" type="0"/>
    <Peak1D F1="3.955795" intensity="0.3684179" type="0"/>
    <Peak1D F1="3.946579" intensity="0.6696139" type="0"/>
    <Peak1D F1="3.93884" intensity="1.280486" type="0"/>
    <Peak1D F1="3.931103" intensity="0.6831276" type="0"/>
    <Peak1D F1="3.921899" intensity="0.3687043" type="0"/>
    <Peak1D F1="3.914129" intensity="0.6559453" type="0"/>
    <Peak1D F1="3.906418" intensity="0.333878" type="0"/>
    <Peak1D F1="3.813912" intensity="0.2732981" type="0"/>
    <Peak1D F1="3.806124" intensity="0.5418874" type="0"/>
    <Peak1D F1="3.798326" intensity="0.3119827" type="0"/>
    <Peak1D F1="3.789203" intensity="0.5736584" type="0"/>
    <Peak1D F1="3.781411" intensity="1.094196" type="0"/>
    <Peak1D F1="3.77362" intensity="0.5741606" type="0"/>
    <Peak1D F1="3.764504" intensity="0.311171" type="0"/>
    <Peak1D F1="3.756696" intensity="0.5585241" type="0"/>
    <Peak1D F1="3.748911" intensity="0.2784994" type="0"/>
  </PeakList1D>
  <PeakList1D>
    <PeakList1DHeader creator="jessv" date="2024-05-01T13:55:36" expNo="20" name="Z-JV-CyONDI" owner="" procNo="1" source="C:/Users/jessv/Documents/notebook4/NMRSTUFF4">
      <PeakPickDetails>F1=3.550084ppm, F2=3.265408ppm, MI=1.57cm, MAXI=4.26cm, PC=1.000
      </PeakPickDetails>
    </PeakList1DHeader>
    <Peak1D F1="3.460503" intensity="3.271267" type="0"/>
    <Peak1D F1="3.457093" intensity="3.015377" type="0"/>
    <Peak1D F1="3.453245" intensity="2.974885" type="0"/>
    <Peak1D F1="3.44983" intensity="3.192032" type="0"/>
  </PeakList1D>
  <PeakList1D>
    <PeakList1DHeader creator="jessv" date="2024-05-01T13:55:36" expNo="20" name="Z-JV-CyONDI" owner="" procNo="1" source="C:/Users/jessv/Documents/notebook4/NMRSTUFF4">
      <PeakPickDetails>F1=2.897003ppm, F2=2.567671ppm, MI=9.33cm, MAXI=19.65cm, PC=1.000
      </PeakPickDetails>
    </PeakList1DHeader>
    <Peak1D F1="2.778434" intensity="15.0" type="0"/>
  </PeakList1D>
  <PeakList1D>
    <PeakList1DHeader creator="jessv" date="2024-05-01T13:55:36" expNo="20" name="Z-JV-CyONDI" owner="" procNo="1" source="C:/Users/jessv/Documents/notebook4/NMRSTUFF4">
      <PeakPickDetails>F1=2.215997ppm, F2=2.079095ppm, MI=0.25cm, MAXI=2.38cm, PC=1.000
      </PeakPickDetails>
    </PeakList1DHeader>
    <Peak1D F1="2.174747" intensity="0.4163217" type="0"/>
    <Peak1D F1="2.168681" intensity="0.464895" type="0"/>
    <Peak1D F1="2.149986" intensity="1.197372" type="0"/>
    <Peak1D F1="2.143348" intensity="1.334302" type="0"/>
    <Peak1D F1="2.124989" intensity="1.217221" type="0"/>
    <Peak1D F1="2.118201" intensity="1.376384" type="0"/>
    <Peak1D F1="2.099793" intensity="0.4429517" type="0"/>
    <Peak1D F1="2.093089" intensity="0.5107012" type="0"/>
  </PeakList1D>
  <PeakList1D>
    <PeakList1DHeader creator="jessv" date="2024-05-01T13:55:36" expNo="20" name="Z-JV-CyONDI" owner="" procNo="1" source="C:/Users/jessv/Documents/notebook4/NMRSTUFF4">
      <PeakPickDetails>F1=2.079095ppm, F2=1.934891ppm, MI=0.25cm, MAXI=1.58cm, PC=1.000
      </PeakPickDetails>
    </PeakList1DHeader>
    <Peak1D F1="2.065802" intensity="0.3948408" type="0"/>
    <Peak1D F1="2.059946" intensity="0.4255155" type="0"/>
    <Peak1D F1="2.041406" intensity="1.027922" type="0"/>
    <Peak1D F1="2.034747" intensity="1.161627" type="0"/>
    <Peak1D F1="2.01645" intensity="1.036536" type="0"/>
    <Peak1D F1="2.009651" intensity="1.186987" type="0"/>
    <Peak1D F1="1.991309" intensity="0.3741652" type="0"/>
    <Peak1D F1="1.984631" intensity="0.4287182" type="0"/>
  </PeakList1D>
  <PeakList1D>
    <PeakList1DHeader creator="jessv" date="2024-05-01T13:55:36" expNo="20" name="Z-JV-CyONDI" owner="" procNo="1" source="C:/Users/jessv/Documents/notebook4/NMRSTUFF4">
      <PeakPickDetails>F1=1.871915ppm, F2=1.749616ppm, MI=0.47cm, MAXI=2.97cm, PC=1.000
      </PeakPickDetails>
    </PeakList1DHeader>
    <Peak1D F1="1.851244" intensity="0.8727255" type="0"/>
    <Peak1D F1="1.845259" intensity="1.231939" type="0"/>
    <Peak1D F1="1.839824" intensity="1.036096" type="0"/>
    <Peak1D F1="1.818536" intensity="2.072074" type="0"/>
    <Peak1D F1="1.813927" intensity="2.02029" type="0"/>
    <Peak1D F1="1.786152" intensity="1.185817" type="0"/>
  </PeakList1D>
  <PeakList1D>
    <PeakList1DHeader creator="jessv" date="2024-05-01T13:55:36" expNo="20" name="Z-JV-CyONDI" owner="" procNo="1" source="C:/Users/jessv/Documents/notebook4/NMRSTUFF4">
      <PeakPickDetails>F1=1.708545ppm, F2=1.594459ppm, MI=0.19cm, MAXI=2.23cm, PC=1.000
      </PeakPickDetails>
    </PeakList1DHeader>
    <Peak1D F1="1.678396" intensity="0.7795556" type="0"/>
    <Peak1D F1="1.67555" intensity="0.6755047" type="0"/>
    <Peak1D F1="1.672571" intensity="0.5834056" type="0"/>
    <Peak1D F1="1.669052" intensity="0.5296525" type="0"/>
    <Peak1D F1="1.655751" intensity="1.286177" type="0"/>
    <Peak1D F1="1.65343" intensity="1.2492" type="0"/>
    <Peak1D F1="1.646765" intensity="0.9609311" type="0"/>
    <Peak1D F1="1.636502" intensity="1.665576" type="0"/>
    <Peak1D F1="1.633386" intensity="1.854889" type="0"/>
    <Peak1D F1="1.630584" intensity="1.903707" type="0"/>
    <Peak1D F1="1.607851" intensity="1.31158" type="0"/>
    <Peak1D F1="1.603762" intensity="1.345968" type="0"/>
  </PeakList1D>
  <PeakList1D>
    <PeakList1DHeader creator="jessv" date="2024-05-01T13:55:36" expNo="20" name="Z-JV-CyONDI" owner="" procNo="1" source="C:/Users/jessv/Documents/notebook4/NMRSTUFF4">
      <PeakPickDetails>F1=1.514143ppm, F2=1.433827ppm, MI=0.51cm, MAXI=1.44cm, PC=1.000
      </PeakPickDetails>
    </PeakList1DHeader>
    <Peak1D F1="1.490412" intensity="1.093727" type="0"/>
    <Peak1D F1="1.486055" intensity="1.18008" type="0"/>
    <Peak1D F1="1.464654" intensity="1.026418" type="0"/>
    <Peak1D F1="1.460504" intensity="1.023105" type="0"/>
  </PeakList1D>
  <PeakList1D>
    <PeakList1DHeader creator="jessv" date="2024-05-01T13:55:36" expNo="20" name="Z-JV-CyONDI" owner="" procNo="1" source="C:/Users/jessv/Documents/notebook4/NMRSTUFF4">
      <PeakPickDetails>F1=1.388193ppm, F2=1.081531ppm, MI=0.04cm, MAXI=1.98cm, PC=1.000
      </PeakPickDetails>
    </PeakList1DHeader>
    <Peak1D F1="1.373767" intensity="0.04826844" type="0"/>
    <Peak1D F1="1.358755" intensity="0.2979177" type="0"/>
    <Peak1D F1="1.351986" intensity="0.460683" type="0"/>
    <Peak1D F1="1.34507" intensity="0.2738622" type="0"/>
    <Peak1D F1="1.332799" intensity="0.7994894" type="0"/>
    <Peak1D F1="1.326225" intensity="1.211469" type="0"/>
    <Peak1D F1="1.319887" intensity="0.7658322" type="0"/>
    <Peak1D F1="1.306504" intensity="1.148566" type="0"/>
    <Peak1D F1="1.299827" intensity="1.662787" type="0"/>
    <Peak1D F1="1.292258" intensity="1.171245" type="0"/>
    <Peak1D F1="1.283453" intensity="1.246663" type="0"/>
    <Peak1D F1="1.277068" intensity="1.127086" type="0"/>
    <Peak1D F1="1.264588" intensity="1.484949" type="0"/>
    <Peak1D F1="1.257582" intensity="1.474794" type="0"/>
    <Peak1D F1="1.251387" intensity="0.8461552" type="0"/>
    <Peak1D F1="1.241397" intensity="1.055668" type="0"/>
    <Peak1D F1="1.234889" intensity="0.9831732" type="0"/>
    <Peak1D F1="1.230976" intensity="0.8846913" type="0"/>
    <Peak1D F1="1.224596" intensity="0.9162326" type="0"/>
    <Peak1D F1="1.218781" intensity="0.6375326" type="0"/>
    <Peak1D F1="1.215858" intensity="0.7617775" type="0"/>
    <Peak1D F1="1.207164" intensity="0.5340989" type="0"/>
    <Peak1D F1="1.200282" intensity="0.7998721" type="0"/>
    <Peak1D F1="1.193873" intensity="0.4954751" type="0"/>
    <Peak1D F1="1.19054" intensity="0.3366801" type="0"/>
    <Peak1D F1="1.181309" intensity="0.263568" type="0"/>
    <Peak1D F1="1.174526" intensity="0.5565859" type="0"/>
    <Peak1D F1="1.167909" intensity="0.282966" type="0"/>
    <Peak1D F1="1.155684" intensity="0.09933497" type="0"/>
    <Peak1D F1="1.148925" intensity="0.1713637" type="0"/>
    <Peak1D F1="1.14208" intensity="0.09373435" type="0"/>
  </PeakList1D>
</PeakList>
