# Supplementary material for: Fast and Accurate Ring Strain Energy Predictions with Machine Learning and Application in Strain-Promoted Reactions
Source: JACS Au. 2025 Oct 13;5(10):4750–61. doi: 10.1021/jacsau.5c00667 (PMC12569667; doi:10.1021/jacsau.5c00667)
Supplement: Supplementary file 2 [file au5c00667_si_002.zip › H-NMR-Ringstrain/Z-JV-CyONDI/20/pdata/1/peakrng]

P    #regions in PPM
# 2024-05-01 13:55:50 -0400  jessv@DESKTOP-DPJM8OC
# low field   high field   mi   maxi
  6.8545655744388405  6.123337487914827  6.147  9.670  # for region 1
  5.587475684049902  4.939976004379783  1.526  8.615  # for region 2
  4.04129110414798  3.650558538829806  0.135  3.500  # for region 3
  3.5500844506051323  3.2654078673018905  1.570  4.263  # for region 4
  2.8970028771447542  2.5676711435194353  9.333  19.653  # for region 5
  2.2159973314484955  2.0790946956506065  0.247  2.378  # for region 6
  2.0790946956506065  1.9348905859434968  0.247  1.582  # for region 7
  1.871915373476468  1.7496156854970206  0.471  2.973  # for region 8
  1.7085448947576538  1.5944593649260796  0.190  2.229  # for region 9
  1.5141431519246515  1.4338269389232234  0.508  1.444  # for region 10
  1.3881927269905954  1.0815308228033238  0.040  1.983  # for region 11
