# Supplementary material for: Fast and Accurate Ring Strain Energy Predictions with Machine Learning and Application in Strain-Promoted Reactions
Source: JACS Au. 2025 Oct 13;5(10):4750–61. doi: 10.1021/jacsau.5c00667 (PMC12569667; doi:10.1021/jacsau.5c00667)
Supplement: Supplementary file 2 [file au5c00667_si_002.zip › H-NMR-Ringstrain/Z-JV-CyONDI/20/pdata/1/procs]

##TITLE= Parameter file, TopSpin 4.2.0
##JCAMPDX= 5.0
##DATATYPE= Parameter Values
##NPOINTS= 123	$$ modification sequence number
##ORIGIN= Bruker BioSpin GmbH
##OWNER= nmrsu
$$ 2024-08-19 11:22:01.849 -0400  jessv@DESKTOP-DPJM8OC
$$ C:/Users/jessv/Documents/notebook4/NMRSTUFF4/Z-JV-CyONDI/20/pdata/1/procs
$$ process C:\Bruker\TopSpin4.2.0\prog\mod\dataserver.exe
##$ABSF1= 16.5
##$ABSF2= -3.5
##$ABSG= 5
##$ABSL= 50
##$ALPHA= 0
##$AQORDER= 0
##$ASSFAC= 0
##$ASSFACI= 0
##$ASSFACX= 0
##$ASSWID= 0
##$AUNMP= <proc_1d>
##$AXLEFT= 0
##$AXNAME= <>
##$AXNUC= <1H>
##$AXRIGHT= 0
##$AXTYPE= 0
##$AXUNIT= <>
##$AZFE= 0.1
##$AZFW= 0.1
##$BCFW= 0
##$BC_mod= 0
##$BYTORDP= 0
##$COROFFS= 0
##$CY= 15
##$DATMOD= 1
##$DC= 0
##$DFILT= <>
##$DTYPP= 0
##$ERETIC= no
##$F1P= 0
##$F2P= 0
##$FCOR= 1
##$FTSIZE= 65536
##$FT_mod= 6
##$GAMMA= 0
##$GB= 0
##$INTBC= 1
##$INTSCL= 3.76668280306482e-10
##$ISEN= 128
##$LB= 0.3
##$LEV0= 0
##$LPBIN= 0
##$MAXI= 10000
##$MC2= 0
##$MEAN= 0
##$ME_mod= 0
##$MI= 0.1
##$MddCEXP= no
##$MddCT_SP= no
##$MddF180= no
##$MddLAMBDA= 0
##$MddMEMORY= 0
##$MddMERGE= 0
##$MddNCOMP= 0
##$MddNITER= 0
##$MddNOISE= 0
##$MddPHASE= 0
##$MddSEED= 0
##$MddSRSIZE= 0
##$Mdd_CsALG= 0
##$Mdd_CsLAMBDA= 0
##$Mdd_CsNITER= 0
##$Mdd_CsNORM= 0
##$Mdd_CsVE= no
##$Mdd_CsZF= 0
##$Mdd_LrLAMBDA= 0
##$Mdd_LrNITER= 0
##$Mdd_LrRANK= 0
##$Mdd_LrZF= 0
##$Mdd_mod= 0
##$NCOEF= 0
##$NC_proc= 12
##$NLEV= 6
##$NOISF1= 0
##$NOISF2= 0
##$NSP= 0
##$NTH_PI= 0
##$NZP= 0
##$OFFSET= 16.5
##$PC= 1
##$PHC0= 31.32015
##$PHC1= 13.87249
##$PH_mod= 1
##$PKNL= yes
##$PPARMOD= 0
##$PPDIAG= 0
##$PPIPTYP= 0
##$PPMPNUM= 2147483647
##$PPRESOL= 1
##$PSCAL= 0
##$PSIGN= 0
##$PYNMP= <>
##$RDF1= 0
##$RDF2= 0
##$RDFWHM= 0
##$RDINT= 0
##$RDPOS= 0
##$REVERSE= no
##$SF= 500
##$SI= 65536
##$SIGF1= 0
##$SIGF2= 0
##$SINO= 0
##$SIOLD= 65536
##$SPECTYP= <>
##$SREF_mod= 1
##$SREGLST= <1H.CDCl3>
##$SSB= 0
##$STSI= 65536
##$STSR= 0
##$SW_p= 10000
##$SYMM= 0
##$S_DEV= 0
##$TDeff= 65536
##$TDoff= 0
##$TI= <>
##$TILT= no
##$TM1= 0
##$TM2= 0
##$TOPLEV= 0
##$USERP1= <>
##$USERP10= <>
##$USERP2= <>
##$USERP3= <>
##$USERP4= <>
##$USERP5= <>
##$USERP6= <>
##$USERP7= <>
##$USERP8= <>
##$USERP9= <>
##$WDW= 1
##$XDIM= 0
##$YMAX_p= 321239039
##$YMIN_p= -241721
##END=
