# Supplementary material for: Fast and Accurate Ring Strain Energy Predictions with Machine Learning and Application in Strain-Promoted Reactions
Source: JACS Au. 2025 Oct 13;5(10):4750–61. doi: 10.1021/jacsau.5c00667 (PMC12569667; doi:10.1021/jacsau.5c00667)
Supplement: Supplementary file 2 [file au5c00667_si_002.zip › H-NMR-Ringstrain/Z-JV-CyONDI/20/shimvalues]

# Tue Apr 30 15:34:22 2024
#$$PROBEIDENTIFIER=Z149001_0015
#$$PROBENAME=CPP BBO 500S1 BB-H&F-D-05 Z
#$$SHIMID=292722
#
# Active Shim Gradients
#
Z           		5167            
Z2          		633             
Z3          		1009            
Z4          		-9246           
Z5          		-1328           
Z6          		-496            
Z7          		-3684           
Z8          		-14             
X           		-136            
XZ          		-1072           
XZ2         		-3367           
XZ3         		-1292           
XZ4         		245             
XZ5         		1216            
Y           		5699            
YZ          		50              
YZ2         		-2482           
YZ3         		-223            
YZ4         		1039            
YZ5         		-231            
XY          		-9815           
XYZ         		-9310           
XYZ2        		1427            
XYZ3        		1090            
XYZ4        		-1830           
XYZ5        		-244            
(X2-Y2)     		10698           
(X2-Y2)Z    		91              
(X2-Y2)Z2   		-2706           
(X2-Y2)Z3   		633             
(X2-Y2)Z4   		852             
(X2-Y2)Z5   		-165            
X3          		-6813           
X3Z         		-2773           
Y3          		-3513           
Y3Z         		-1718           
#
# Lock Parameter
#
FIELD		6657.175
LOCKPHASE		  49.337
LOCKPOWER		 -30.000
LOCKGAIN		 122.767
LOCKDC		 -59.400
LOCKSHIFT		   7.240
LOOPGAIN		  -9.400
LOOPTIME		   0.464
LOOPFILTER		  50.000
#
IEEE64_VERSION_CODE 1
#
# Shim currents 
#
SHIM_SETTING [ 1]     2018.97094690
SHIM_SETTING [ 2]     -614.46355322
SHIM_SETTING [ 3]     2309.09399534
SHIM_SETTING [ 4]     7161.13980407
SHIM_SETTING [ 5]    -3215.27957140
SHIM_SETTING [ 6]    -2560.55151198
SHIM_SETTING [ 7]   -13767.52591621
SHIM_SETTING [ 8]    -5195.20371442
SHIM_SETTING [ 9]    -4601.87858333
SHIM_SETTING [10]    -2135.64112919
SHIM_SETTING [11]        0.00000000
SHIM_SETTING [12]    -1795.66600000
SHIM_SETTING [13]    -5230.82200000
SHIM_SETTING [14]    -1959.68700074
SHIM_SETTING [15]    -5159.24793514
SHIM_SETTING [16]    -1523.09592965
SHIM_SETTING [17]     2843.42542021
SHIM_SETTING [18]      742.05457999
SHIM_SETTING [19]     1260.77793308
SHIM_SETTING [20]     1034.31566422
SHIM_SETTING [21]     5120.53801458
SHIM_SETTING [22]     4101.00401344
SHIM_SETTING [23]    11434.55799907
SHIM_SETTING [24]    12218.63799938
SHIM_SETTING [25]     5991.08900909
SHIM_SETTING [26]     5014.11300935
SHIM_SETTING [27]    -4649.09100175
SHIM_SETTING [28]     3065.04938920
SHIM_SETTING [29]    -6763.75100237
SHIM_SETTING [30]    -4292.84501318
SHIM_SETTING [31]     6457.45800781
SHIM_SETTING [32]     3527.80339088
SHIM_SETTING [33]   -14349.34801109
SHIM_SETTING [34]     2805.34398662
SHIM_SETTING [35]   -16363.41799127
SHIM_SETTING [36]    -1696.34900691
SHIM_SETTING [37]     4630.73636941
SHIM_SETTING [38]     3872.39236889
SHIM_SETTING [39]     6066.59200726
SHIM_SETTING [40]        0.00000000
