# Supplementary material for: Fast and Accurate Ring Strain Energy Predictions with Machine Learning and Application in Strain-Promoted Reactions
Source: JACS Au. 2025 Oct 13;5(10):4750–61. doi: 10.1021/jacsau.5c00667 (PMC12569667; doi:10.1021/jacsau.5c00667)
Supplement: Supplementary file 2 [file au5c00667_si_002.zip › H-NMR-Ringstrain/Z-JV-CyONDI/20/topshimreport]

New TopShim run:

version = topshim 2.1.0
date = 2024-04-30
time = 11:26:35.622
command = topshim tunea ordmax=7

FINE SHIMMING

Parameters:

probe = Z149001_0015
solvent = CDCl3
shim nucleus = 2H
nucleus optimised for = 1H
o1p (from lock) = 7.24 ppm

Results:


1D Shimming:
Iteration 1: FWHM Before= 0.3 Hz, Target= 0.3 Hz, After= 1.7 Hz
Iteration 2: FWHM Before= 1.7 Hz, Target= 0.2 Hz, After= 0.5 Hz
Iteration 3: FWHM Before= 0.5 Hz, Target= 0.2 Hz, After= 0.3 Hz
Iteration 4: FWHM Before= 0.3 Hz, Target= 0.2 Hz, After= 0.4 Hz
Iteration 5: FWHM Before= 0.4 Hz, Target= 0.3 Hz, After= 0.2 Hz
Shim succeeded

Lineshape quality factor (1D spectrum, spinning) = 0.377


Performing tune after shimming
tune lock level increase = 1.1

shim changes: 
Z	-429
Z2	-299
Z3	-551
Z4	-1776
Z5	-889
Z6	-2960
Z7	-5249
X	+58
XZ	-29
Y	+3
YZ	+1

duration = 3 min 18 sec
completed successfully
finished Tue Apr 30 11:29:52 2024


========================================================================
