# Supplementary material for: Fast and Accurate Ring Strain Energy Predictions with Machine Learning and Application in Strain-Promoted Reactions
Source: JACS Au. 2025 Oct 13;5(10):4750–61. doi: 10.1021/jacsau.5c00667 (PMC12569667; doi:10.1021/jacsau.5c00667)
Supplement: Supplementary file 2 [file au5c00667_si_002.zip › H-NMR-Ringstrain/Z-JV-DMCyONDI/20/pdata/1/auditp.txt]

##TITLE= Audit trail, TopSpin 4.2.0
##JCAMPDX= 5.01
##ORIGIN= Bruker BioSpin GmbH
##OWNER= jessv
$$ C:/Users/jessv/Documents/notebook4/NMRSTUFF4/Z-JV-DMCyONDI/20/pdata/1/auditp.txt
##AUDIT TRAIL=  $$ (NUMBER, WHEN, WHO, WHERE, PROCESS, VERSION, WHAT)
(   1,<2024-04-30 15:50:13.922 +0000>,<CZC7388LZF\nmrsu>,<CZC7388LZF>,<go4>,<TopSpin 4.1.3>,
      <acquisition in progress>)
$$ C:/Bruker/TopSpin4.1.3/data/jvinskus/nmr/Z-JV-DMCyONDI/20/audita.txt
(   2,<2024-04-30 15:52:35.705 +0000>,<CZC7388LZF\nmrsu>,<CZC7388LZF>,<go4>,<TopSpin 4.1.3>,
      <created by zg on 'Avance' (CZC7388LZF) by user 'CZC7388LZF\nmrsu'
       on data set with UUID '5546e712-0709-11ef-9442-001395264cb0'
       started at 2024-04-30 15:50:13.932 +0000, POWCHK enabled, PULCHK disabled,
       completed at 2024-04-30 15:52:35.702 +0000
       configuration hash MD5:
       4C 57 7B 51 D0 BB 4A 17 33 5D CD 32 F7 A9 5D 14
       double data hash MD5: 64K
       67 8E 23 E4 9E 9F CE 53 E3 A1 35 7A C4 C7 2D AE>)
(   3,<2024-04-30 11:50:37.844 -0400>,<nmrsu>,<CZC7388LZF>,<xwish3>,<TopSpin 4.1.3>,
      <ICON-NMR User ID: jvinskus
       double data hash MD5: 64K
       67 8E 23 E4 9E 9F CE 53 E3 A1 35 7A C4 C7 2D AE>)
(   4,<2024-04-30 14:23:21.977 -0400>,<jessv>,<DESKTOP-DPJM8OC>,<proc1d>,<TopSpin 4.2.0>,
      <Start of raw data processing
       em LB = 0.3 SI = 64K 
       data hash MD5: 64K
       FD B7 1D DD 03 6A 61 69 D6 6B C1 72 34 8A 03 0F>)
(   5,<2024-04-30 14:23:22.089 -0400>,<jessv>,<DESKTOP-DPJM8OC>,<proc1d>,<TopSpin 4.2.0>,
      <ft FT_mod = 6 PKNL = 1 SI = 64K 
       data hash MD5: 64K
       E7 F0 5A 51 DB 9A 57 87 98 C2 27 F3 D4 BB E9 2C>)
(   6,<2024-04-30 14:23:22.380 -0400>,<jessv>,<DESKTOP-DPJM8OC>,<proc1d>,<TopSpin 4.2.0>,
      <apk 
       data hash MD5: 64K
       72 34 F0 83 E6 41 2C 7B 6E EB F2 7A 00 E0 39 F5>)
(   7,<2024-04-30 14:23:22.469 -0400>,<jessv>,<DESKTOP-DPJM8OC>,<proc1d>,<TopSpin 4.2.0>,
      <abs n ABSG = 5 
       data hash MD5: 64K
       47 37 5D D3 0F F4 0B E3 77 13 E9 A3 95 53 40 0E>)
(   8,<2024-05-01 13:49:50.442 -0400>,<jessv>,<DESKTOP-DPJM8OC>,<dataserver>,<TopSpin 4.2.0>,
      <INTEGRAL DEFINE [6.448;6.182]
       data hash MD5: 64K
       47 37 5D D3 0F F4 0B E3 77 13 E9 A3 95 53 40 0E>)
(   9,<2024-05-01 13:49:50.458 -0400>,<jessv>,<DESKTOP-DPJM8OC>,<dataserver>,<TopSpin 4.2.0>,
      <INTEGRAL DEFINE [4.017;3.837]
       data hash MD5: 64K
       47 37 5D D3 0F F4 0B E3 77 13 E9 A3 95 53 40 0E>)
(  10,<2024-05-01 13:49:50.477 -0400>,<jessv>,<DESKTOP-DPJM8OC>,<dataserver>,<TopSpin 4.2.0>,
      <INTEGRAL DEFINE [2.822;2.676]
       data hash MD5: 64K
       47 37 5D D3 0F F4 0B E3 77 13 E9 A3 95 53 40 0E>)
(  11,<2024-05-01 13:49:50.506 -0400>,<jessv>,<DESKTOP-DPJM8OC>,<dataserver>,<TopSpin 4.2.0>,
      <INTEGRAL DEFINE [2.227;2.061]
       data hash MD5: 64K
       47 37 5D D3 0F F4 0B E3 77 13 E9 A3 95 53 40 0E>)
(  12,<2024-05-01 13:49:50.537 -0400>,<jessv>,<DESKTOP-DPJM8OC>,<dataserver>,<TopSpin 4.2.0>,
      <INTEGRAL DEFINE [1.900;1.775]
       data hash MD5: 64K
       47 37 5D D3 0F F4 0B E3 77 13 E9 A3 95 53 40 0E>)
(  13,<2024-05-01 13:49:50.568 -0400>,<jessv>,<DESKTOP-DPJM8OC>,<dataserver>,<TopSpin 4.2.0>,
      <INTEGRAL DEFINE [1.772;1.695]
       data hash MD5: 64K
       47 37 5D D3 0F F4 0B E3 77 13 E9 A3 95 53 40 0E>)
(  14,<2024-05-01 13:49:50.601 -0400>,<jessv>,<DESKTOP-DPJM8OC>,<dataserver>,<TopSpin 4.2.0>,
      <INTEGRAL DEFINE [1.394;1.176]
       data hash MD5: 64K
       47 37 5D D3 0F F4 0B E3 77 13 E9 A3 95 53 40 0E>)
(  15,<2024-05-01 13:49:50.616 -0400>,<jessv>,<DESKTOP-DPJM8OC>,<dataserver>,<TopSpin 4.2.0>,
      <INTEGRAL DEFINE [1.695;1.565]
       data hash MD5: 64K
       47 37 5D D3 0F F4 0B E3 77 13 E9 A3 95 53 40 0E>)
(  16,<2024-05-01 13:50:10.695 -0400>,<jessv>,<DESKTOP-DPJM8OC>,<dataserver>,<TopSpin 4.2.0>,
      <Start of interactive peak picking
       data hash MD5: 64K
       47 37 5D D3 0F F4 0B E3 77 13 E9 A3 95 53 40 0E>)
(  17,<2024-05-01 13:50:14.952 -0400>,<jessv>,<DESKTOP-DPJM8OC>,<peak>,<TopSpin 4.2.0>,
      <1D Peak picking
       data hash MD5: 64K
       47 37 5D D3 0F F4 0B E3 77 13 E9 A3 95 53 40 0E>)
(  18,<2024-05-01 13:50:17.461 -0400>,<jessv>,<DESKTOP-DPJM8OC>,<peak>,<TopSpin 4.2.0>,
      <1D Peak picking
       data hash MD5: 64K
       47 37 5D D3 0F F4 0B E3 77 13 E9 A3 95 53 40 0E>)
(  19,<2024-05-01 13:50:24.373 -0400>,<jessv>,<DESKTOP-DPJM8OC>,<peak>,<TopSpin 4.2.0>,
      <1D Peak picking
       data hash MD5: 64K
       47 37 5D D3 0F F4 0B E3 77 13 E9 A3 95 53 40 0E>)
(  20,<2024-05-01 13:50:28.216 -0400>,<jessv>,<DESKTOP-DPJM8OC>,<peak>,<TopSpin 4.2.0>,
      <1D Peak picking
       data hash MD5: 64K
       47 37 5D D3 0F F4 0B E3 77 13 E9 A3 95 53 40 0E>)
(  21,<2024-05-01 13:50:31.310 -0400>,<jessv>,<DESKTOP-DPJM8OC>,<peak>,<TopSpin 4.2.0>,
      <1D Peak picking
       data hash MD5: 64K
       47 37 5D D3 0F F4 0B E3 77 13 E9 A3 95 53 40 0E>)
(  22,<2024-05-01 13:50:36.030 -0400>,<jessv>,<DESKTOP-DPJM8OC>,<peak>,<TopSpin 4.2.0>,
      <1D Peak picking
       data hash MD5: 64K
       47 37 5D D3 0F F4 0B E3 77 13 E9 A3 95 53 40 0E>)
(  23,<2024-05-01 13:50:39.571 -0400>,<jessv>,<DESKTOP-DPJM8OC>,<peak>,<TopSpin 4.2.0>,
      <1D Peak picking
       data hash MD5: 64K
       47 37 5D D3 0F F4 0B E3 77 13 E9 A3 95 53 40 0E>)
(  24,<2024-05-01 13:50:52.631 -0400>,<jessv>,<DESKTOP-DPJM8OC>,<peak>,<TopSpin 4.2.0>,
      <1D Peak picking
       data hash MD5: 64K
       47 37 5D D3 0F F4 0B E3 77 13 E9 A3 95 53 40 0E>)
(  25,<2024-05-01 13:50:55.519 -0400>,<jessv>,<DESKTOP-DPJM8OC>,<dataserver>,<TopSpin 4.2.0>,
      <End of interactive peak picking
       data hash MD5: 64K
       47 37 5D D3 0F F4 0B E3 77 13 E9 A3 95 53 40 0E>)
(  26,<2024-05-01 13:50:58.189 -0400>,<jessv>,<DESKTOP-DPJM8OC>,<dataserver>,<TopSpin 4.2.0>,
      <Start of interactive peak picking
       data hash MD5: 64K
       47 37 5D D3 0F F4 0B E3 77 13 E9 A3 95 53 40 0E>)
(  27,<2024-05-01 13:51:01.959 -0400>,<jessv>,<DESKTOP-DPJM8OC>,<peak>,<TopSpin 4.2.0>,
      <1D Peak picking
       data hash MD5: 64K
       47 37 5D D3 0F F4 0B E3 77 13 E9 A3 95 53 40 0E>)
(  28,<2024-05-01 13:51:08.823 -0400>,<jessv>,<DESKTOP-DPJM8OC>,<dataserver>,<TopSpin 4.2.0>,
      <End of interactive peak picking
       data hash MD5: 64K
       47 37 5D D3 0F F4 0B E3 77 13 E9 A3 95 53 40 0E>)
(  29,<2024-05-01 13:56:34.373 -0400>,<jessv>,<DESKTOP-DPJM8OC>,<dataserver>,<TopSpin 4.2.0>,
      <Start of interactive peak picking
       data hash MD5: 64K
       47 37 5D D3 0F F4 0B E3 77 13 E9 A3 95 53 40 0E>)
(  30,<2024-05-01 13:56:49.442 -0400>,<jessv>,<DESKTOP-DPJM8OC>,<peak>,<TopSpin 4.2.0>,
      <1D Peak picking
       data hash MD5: 64K
       47 37 5D D3 0F F4 0B E3 77 13 E9 A3 95 53 40 0E>)
(  31,<2024-05-01 13:57:05.733 -0400>,<jessv>,<DESKTOP-DPJM8OC>,<peak>,<TopSpin 4.2.0>,
      <1D Peak picking
       data hash MD5: 64K
       47 37 5D D3 0F F4 0B E3 77 13 E9 A3 95 53 40 0E>)
(  32,<2024-05-01 13:57:11.155 -0400>,<jessv>,<DESKTOP-DPJM8OC>,<peak>,<TopSpin 4.2.0>,
      <1D Peak picking
       data hash MD5: 64K
       47 37 5D D3 0F F4 0B E3 77 13 E9 A3 95 53 40 0E>)
(  33,<2024-05-01 13:57:14.087 -0400>,<jessv>,<DESKTOP-DPJM8OC>,<peak>,<TopSpin 4.2.0>,
      <1D Peak picking
       data hash MD5: 64K
       47 37 5D D3 0F F4 0B E3 77 13 E9 A3 95 53 40 0E>)
(  34,<2024-05-01 13:57:16.926 -0400>,<jessv>,<DESKTOP-DPJM8OC>,<peak>,<TopSpin 4.2.0>,
      <1D Peak picking
       data hash MD5: 64K
       47 37 5D D3 0F F4 0B E3 77 13 E9 A3 95 53 40 0E>)
(  35,<2024-05-01 13:57:21.104 -0400>,<jessv>,<DESKTOP-DPJM8OC>,<peak>,<TopSpin 4.2.0>,
      <1D Peak picking
       data hash MD5: 64K
       47 37 5D D3 0F F4 0B E3 77 13 E9 A3 95 53 40 0E>)
(  36,<2024-05-01 13:57:22.416 -0400>,<jessv>,<DESKTOP-DPJM8OC>,<peak>,<TopSpin 4.2.0>,
      <1D Peak picking
       data hash MD5: 64K
       47 37 5D D3 0F F4 0B E3 77 13 E9 A3 95 53 40 0E>)
(  37,<2024-05-01 13:57:32.179 -0400>,<jessv>,<DESKTOP-DPJM8OC>,<peak>,<TopSpin 4.2.0>,
      <1D Peak picking
       data hash MD5: 64K
       47 37 5D D3 0F F4 0B E3 77 13 E9 A3 95 53 40 0E>)
(  38,<2024-05-01 13:57:39.449 -0400>,<jessv>,<DESKTOP-DPJM8OC>,<peak>,<TopSpin 4.2.0>,
      <1D Peak picking
       data hash MD5: 64K
       47 37 5D D3 0F F4 0B E3 77 13 E9 A3 95 53 40 0E>)
(  39,<2024-05-01 13:57:46.731 -0400>,<jessv>,<DESKTOP-DPJM8OC>,<peak>,<TopSpin 4.2.0>,
      <1D Peak picking
       data hash MD5: 64K
       47 37 5D D3 0F F4 0B E3 77 13 E9 A3 95 53 40 0E>)
(  40,<2024-05-01 13:57:54.993 -0400>,<jessv>,<DESKTOP-DPJM8OC>,<peak>,<TopSpin 4.2.0>,
      <1D Peak picking
       data hash MD5: 64K
       47 37 5D D3 0F F4 0B E3 77 13 E9 A3 95 53 40 0E>)
(  41,<2024-05-01 13:57:56.378 -0400>,<jessv>,<DESKTOP-DPJM8OC>,<peak>,<TopSpin 4.2.0>,
      <1D Peak picking
       data hash MD5: 64K
       47 37 5D D3 0F F4 0B E3 77 13 E9 A3 95 53 40 0E>)
(  42,<2024-05-01 13:58:07.873 -0400>,<jessv>,<DESKTOP-DPJM8OC>,<dataserver>,<TopSpin 4.2.0>,
      <Delete all peak picking regions
       data hash MD5: 64K
       47 37 5D D3 0F F4 0B E3 77 13 E9 A3 95 53 40 0E>)
(  43,<2024-05-01 13:58:07.885 -0400>,<jessv>,<DESKTOP-DPJM8OC>,<dataserver>,<TopSpin 4.2.0>,
      <Delete peaks within defined region
       data hash MD5: 64K
       47 37 5D D3 0F F4 0B E3 77 13 E9 A3 95 53 40 0E>)
(  44,<2024-05-01 13:58:07.901 -0400>,<jessv>,<DESKTOP-DPJM8OC>,<dataserver>,<TopSpin 4.2.0>,
      <Delete peaks within defined region
       data hash MD5: 64K
       47 37 5D D3 0F F4 0B E3 77 13 E9 A3 95 53 40 0E>)
(  45,<2024-05-01 13:58:07.917 -0400>,<jessv>,<DESKTOP-DPJM8OC>,<dataserver>,<TopSpin 4.2.0>,
      <End of interactive peak picking
       data hash MD5: 64K
       47 37 5D D3 0F F4 0B E3 77 13 E9 A3 95 53 40 0E>)
##END=

$$ hash MD5
$$ D9 C1 98 02 9B 84 57 DB 64 28 55 A7 3A 4F 93 E8
