# Supplementary material for: Fast and Accurate Ring Strain Energy Predictions with Machine Learning and Application in Strain-Promoted Reactions
Source: JACS Au. 2025 Oct 13;5(10):4750–61. doi: 10.1021/jacsau.5c00667 (PMC12569667; doi:10.1021/jacsau.5c00667)
Supplement: Supplementary file 2 [file au5c00667_si_002.zip › H-NMR-Ringstrain/Z-JV-DMCyONDI/20/pdata/1/daisymultipletHZ.txt]

# 2024-05-01 13:50:08 -0400 jessv@DESKTOP-DPJM8OC
# TOPSPIN Daisy Multiplet Table
# C:\Users\jessv\Documents\notebook4\NMRSTUFF4\Z-JV-DMCyONDI\20\pdata\1

1D TopSPIN Multiplet Table

----------------------------------------------------------------------
Number     Shift [Hz]    J [Hz]    M         Connection     Identifier
----------------------------------------------------------------------
----------------------------------------------------------------------


1D TopSPIN Multiplet Lines Table

--------------------------
Number       Position [Hz]
--------------------------
--------------------------
