# Supplementary material for: Fast and Accurate Ring Strain Energy Predictions with Machine Learning and Application in Strain-Promoted Reactions
Source: JACS Au. 2025 Oct 13;5(10):4750–61. doi: 10.1021/jacsau.5c00667 (PMC12569667; doi:10.1021/jacsau.5c00667)
Supplement: Supplementary file 2 [file au5c00667_si_002.zip › H-NMR-Ringstrain/Z-JV-DMCyONDI/20/pdata/1/integrals.txt]

   Current data set:
   NAME =	Z-JV-DMCyONDI	EXPNO =	20	PROCNO = 1
   DU   =	C:/Users/jessv/Documents/notebook4/NMRSTUFF4

   Number   Integrated Region     Integral
     1      6.448      6.182         1.93175
     2      4.017      3.837         1.00000
     3      2.822      2.676         1.91357
     4      2.227      2.061         2.04931
     5      1.900      1.775         2.05075
     6      1.772      1.695         5.84885
     7      1.695      1.565         3.58043
     8      1.394      1.176         3.09549
