# Supplementary material for: Fast and Accurate Ring Strain Energy Predictions with Machine Learning and Application in Strain-Promoted Reactions
Source: JACS Au. 2025 Oct 13;5(10):4750–61. doi: 10.1021/jacsau.5c00667 (PMC12569667; doi:10.1021/jacsau.5c00667)
Supplement: Supplementary file 2 [file au5c00667_si_002.zip › H-NMR-Ringstrain/Z-JV-DMCyONDI/20/pdata/1/intrng]

A 1.0 #regions in PPM
# low field   high field  bias        slope
  6.448126267899624  6.182168197927332  43570.0  -38.1204128440367  # for region 1
  4.016509628152964  3.8373950096001965  57536.0  -91.29251700680273  # for region 2
  2.8224121711345154  2.675863846864069  124653.0  -201.05613305613306  # for region 3
  2.226547010058839  2.061230079800711  207409.0  -138.292817679558  # for region 4
  1.900098388283295  1.774541226061932  318534.0  886.1383495145631  # for region 5
  1.772448606691576  1.6950216899884019  694723.0  6539.078431372549  # for region 6
  1.6950216899884019  1.5652792890263267  2362188.0  -5079.0868544600935  # for region 7
  1.3936845006571306  1.1760520861401011  213860.0  -102.26153846153846  # for region 8
