# Supplementary material for: Fast and Accurate Ring Strain Energy Predictions with Machine Learning and Application in Strain-Promoted Reactions
Source: JACS Au. 2025 Oct 13;5(10):4750–61. doi: 10.1021/jacsau.5c00667 (PMC12569667; doi:10.1021/jacsau.5c00667)
Supplement: Supplementary file 2 [file au5c00667_si_002.zip › H-NMR-Ringstrain/Z-JV-DMCyONDI/20/pdata/1/mol2ppm.txt]

# 2024-05-01 13:50:08 -0400 jessv@DESKTOP-DPJM8OC
# TOPSPIN Molecule to PPM ranges correlations
# C:\Users\jessv\Documents\notebook4\NMRSTUFF4\Z-JV-DMCyONDI\20\pdata\1
# Start [PPM]     End [PPM]     Atom Numbers
