# Supplementary material for: Fast and Accurate Ring Strain Energy Predictions with Machine Learning and Application in Strain-Promoted Reactions
Source: JACS Au. 2025 Oct 13;5(10):4750–61. doi: 10.1021/jacsau.5c00667 (PMC12569667; doi:10.1021/jacsau.5c00667)
Supplement: Supplementary file 2 [file au5c00667_si_002.zip › H-NMR-Ringstrain/Z-JV-DMCyONDI/20/pdata/1/multiplet_options.prop]

#

#Wed May 01 13:50:08 EDT 2024

intensityTolerance=0.3

ticks=true

treeform=1

createSinglets=false

maxMultiplicity=4

couplingTolerance=0.05

distanceLines=2

mol2dWidth=300

captureRange=10

driftRange=5

mol2dX=50

minDeltaJ=10.0

mol2dY=50

maxJ=20.0

minIntensity=20.0

labelsVertical=false

mol2dHeight=200
