# Supplementary material for: Fast and Accurate Ring Strain Energy Predictions with Machine Learning and Application in Strain-Promoted Reactions
Source: JACS Au. 2025 Oct 13;5(10):4750–61. doi: 10.1021/jacsau.5c00667 (PMC12569667; doi:10.1021/jacsau.5c00667)
Supplement: Supplementary file 2 [file au5c00667_si_002.zip › H-NMR-Ringstrain/Z-JV-DMCyONDI/20/pdata/1/peaklist.xml]

<?xml version="1.0" encoding="UTF-8"?>
<PeakList modified="2024-05-01T13:57:56">
  <PeakList1D>
    <PeakList1DHeader creator="jessv" date="2024-05-01T13:57:56" expNo="20" name="Z-JV-DMCyONDI" owner="" procNo="1" source="C:/Users/jessv/Documents/notebook4/NMRSTUFF4">
      <PeakPickDetails>F1=6.585237ppm, F2=5.840099ppm, MI=4.04cm, MAXI=6.23cm, PC=1.000
      </PeakPickDetails>
    </PeakList1DHeader>
    <Peak1D F1="6.30728" intensity="5.119195" type="0"/>
  </PeakList1D>
  <PeakList1D>
    <PeakList1DHeader creator="jessv" date="2024-05-01T13:57:56" expNo="20" name="Z-JV-DMCyONDI" owner="" procNo="1" source="C:/Users/jessv/Documents/notebook4/NMRSTUFF4">
      <PeakPickDetails>F1=4.190606ppm, F2=3.732059ppm, MI=0.01cm, MAXI=0.69cm, PC=1.000
      </PeakPickDetails>
    </PeakList1DHeader>
    <Peak1D F1="3.964486" intensity="0.1166221" type="0"/>
    <Peak1D F1="3.956737" intensity="0.2293267" type="0"/>
    <Peak1D F1="3.948961" intensity="0.1332411" type="0"/>
    <Peak1D F1="3.939799" intensity="0.2451628" type="0"/>
    <Peak1D F1="3.932047" intensity="0.4640266" type="0"/>
    <Peak1D F1="3.924287" intensity="0.2437303" type="0"/>
    <Peak1D F1="3.915117" intensity="0.1334136" type="0"/>
    <Peak1D F1="3.907357" intensity="0.2362292" type="0"/>
    <Peak1D F1="3.899613" intensity="0.1172928" type="0"/>
  </PeakList1D>
  <PeakList1D>
    <PeakList1DHeader creator="jessv" date="2024-05-01T13:57:56" expNo="20" name="Z-JV-DMCyONDI" owner="" procNo="1" source="C:/Users/jessv/Documents/notebook4/NMRSTUFF4">
      <PeakPickDetails>F1=2.885022ppm, F2=2.496531ppm, MI=4.90cm, MAXI=6.59cm, PC=1.000
      </PeakPickDetails>
    </PeakList1DHeader>
    <Peak1D F1="2.746464" intensity="5.688496" type="0"/>
  </PeakList1D>
  <PeakList1D>
    <PeakList1DHeader creator="jessv" date="2024-05-01T13:57:56" expNo="20" name="Z-JV-DMCyONDI" owner="" procNo="1" source="C:/Users/jessv/Documents/notebook4/NMRSTUFF4">
      <PeakPickDetails>F1=2.375526ppm, F2=1.987035ppm, MI=0.04cm, MAXI=1.16cm, PC=1.000
      </PeakPickDetails>
    </PeakList1DHeader>
    <Peak1D F1="2.190968" intensity="0.158107" type="0"/>
    <Peak1D F1="2.184614" intensity="0.167947" type="0"/>
    <Peak1D F1="2.166068" intensity="0.4453584" type="0"/>
    <Peak1D F1="2.159256" intensity="0.4783457" type="0"/>
    <Peak1D F1="2.141017" intensity="0.4475448" type="0"/>
    <Peak1D F1="2.134104" intensity="0.4921629" type="0"/>
    <Peak1D F1="2.115712" intensity="0.1603846" type="0"/>
    <Peak1D F1="2.109006" intensity="0.1750512" type="0"/>
  </PeakList1D>
  <PeakList1D>
    <PeakList1DHeader creator="jessv" date="2024-05-01T13:57:56" expNo="20" name="Z-JV-DMCyONDI" owner="" procNo="1" source="C:/Users/jessv/Documents/notebook4/NMRSTUFF4">
      <PeakPickDetails>F1=1.916979ppm, F2=1.829541ppm, MI=0.20cm, MAXI=0.76cm, PC=1.000
      </PeakPickDetails>
    </PeakList1DHeader>
    <Peak1D F1="1.849803" intensity="0.3157822" type="0"/>
    <Peak1D F1="1.84376" intensity="0.439373" type="0"/>
    <Peak1D F1="1.838506" intensity="0.3694061" type="0"/>
    <Peak1D F1="1.83487" intensity="0.3649275" type="0"/>
  </PeakList1D>
  <PeakList1D>
    <PeakList1DHeader creator="jessv" date="2024-05-01T13:57:56" expNo="20" name="Z-JV-DMCyONDI" owner="" procNo="1" source="C:/Users/jessv/Documents/notebook4/NMRSTUFF4">
      <PeakPickDetails>F1=1.829541ppm, F2=1.794612ppm, MI=0.30cm, MAXI=0.65cm, PC=1.000
      </PeakPickDetails>
    </PeakList1DHeader>
    <Peak1D F1="1.816918" intensity="0.4956262" type="0"/>
  </PeakList1D>
  <PeakList1D>
    <PeakList1DHeader creator="jessv" date="2024-05-01T13:57:56" expNo="20" name="Z-JV-DMCyONDI" owner="" procNo="1" source="C:/Users/jessv/Documents/notebook4/NMRSTUFF4">
      <PeakPickDetails>F1=1.794612ppm, F2=1.764130ppm, MI=0.20cm, MAXI=0.76cm, PC=1.000
      </PeakPickDetails>
    </PeakList1DHeader>
  </PeakList1D>
  <PeakList1D>
    <PeakList1DHeader creator="jessv" date="2024-05-01T13:57:56" expNo="20" name="Z-JV-DMCyONDI" owner="" procNo="1" source="C:/Users/jessv/Documents/notebook4/NMRSTUFF4">
      <PeakPickDetails>F1=1.720094ppm, F2=1.696427ppm, MI=12.17cm, MAXI=20.95cm, PC=1.000
      </PeakPickDetails>
    </PeakList1DHeader>
    <Peak1D F1="1.708647" intensity="15.0" type="0"/>
  </PeakList1D>
  <PeakList1D>
    <PeakList1DHeader creator="jessv" date="2024-05-01T13:57:56" expNo="20" name="Z-JV-DMCyONDI" owner="" procNo="1" source="C:/Users/jessv/Documents/notebook4/NMRSTUFF4">
      <PeakPickDetails>F1=1.691694ppm, F2=1.613120ppm, MI=0.18cm, MAXI=0.68cm, PC=1.000
      </PeakPickDetails>
    </PeakList1DHeader>
    <Peak1D F1="1.683746" intensity="0.2195728" type="0"/>
    <Peak1D F1="1.678621" intensity="0.2653989" type="0"/>
    <Peak1D F1="1.675846" intensity="0.2312817" type="0"/>
    <Peak1D F1="1.672772" intensity="0.1922921" type="0"/>
    <Peak1D F1="1.659903" intensity="0.2039656" type="0"/>
    <Peak1D F1="1.653685" intensity="0.2627031" type="0"/>
    <Peak1D F1="1.647506" intensity="0.2016904" type="0"/>
    <Peak1D F1="1.629615" intensity="0.4729337" type="0"/>
    <Peak1D F1="1.625208" intensity="0.5035203" type="0"/>
  </PeakList1D>
  <PeakList1D>
    <PeakList1DHeader creator="jessv" date="2024-05-01T13:57:56" expNo="20" name="Z-JV-DMCyONDI" owner="" procNo="1" source="C:/Users/jessv/Documents/notebook4/NMRSTUFF4">
      <PeakPickDetails>F1=1.610394ppm, F2=1.596570ppm, MI=0.40cm, MAXI=0.51cm, PC=1.000
      </PeakPickDetails>
    </PeakList1DHeader>
    <Peak1D F1="1.603674" intensity="0.4575245" type="0"/>
    <Peak1D F1="1.599435" intensity="0.4754236" type="0"/>
  </PeakList1D>
  <PeakList1D>
    <PeakList1DHeader creator="jessv" date="2024-05-01T13:57:56" expNo="20" name="Z-JV-DMCyONDI" owner="" procNo="1" source="C:/Users/jessv/Documents/notebook4/NMRSTUFF4">
      <PeakPickDetails>F1=1.407483ppm, F2=1.057204ppm, MI=0.04cm, MAXI=0.77cm, PC=1.000
      </PeakPickDetails>
    </PeakList1DHeader>
    <Peak1D F1="1.364441" intensity="0.1015504" type="0"/>
    <Peak1D F1="1.357597" intensity="0.1602292" type="0"/>
    <Peak1D F1="1.350597" intensity="0.09372525" type="0"/>
    <Peak1D F1="1.338374" intensity="0.2798688" type="0"/>
    <Peak1D F1="1.331815" intensity="0.4360321" type="0"/>
    <Peak1D F1="1.325428" intensity="0.2446047" type="0"/>
    <Peak1D F1="1.311866" intensity="0.3364763" type="0"/>
    <Peak1D F1="1.305266" intensity="0.5389126" type="0"/>
    <Peak1D F1="1.299281" intensity="0.2930759" type="0"/>
    <Peak1D F1="1.285433" intensity="0.1637699" type="0"/>
    <Peak1D F1="1.279639" intensity="0.2471356" type="0"/>
    <Peak1D F1="1.275183" intensity="0.1701797" type="0"/>
    <Peak1D F1="1.268267" intensity="0.1478127" type="0"/>
    <Peak1D F1="1.263694" intensity="0.2490077" type="0"/>
    <Peak1D F1="1.258096" intensity="0.1433457" type="0"/>
    <Peak1D F1="1.246014" intensity="0.1554774" type="0"/>
    <Peak1D F1="1.239363" intensity="0.3219405" type="0"/>
    <Peak1D F1="1.232894" intensity="0.1814869" type="0"/>
    <Peak1D F1="1.219956" intensity="0.1027687" type="0"/>
    <Peak1D F1="1.213559" intensity="0.2354218" type="0"/>
    <Peak1D F1="1.206807" intensity="0.1157832" type="0"/>
    <Peak1D F1="1.194755" intensity="0.04111679" type="0"/>
    <Peak1D F1="1.187883" intensity="0.06779151" type="0"/>
  </PeakList1D>
</PeakList>
