# Supplementary material for: Fast and Accurate Ring Strain Energy Predictions with Machine Learning and Application in Strain-Promoted Reactions
Source: JACS Au. 2025 Oct 13;5(10):4750–61. doi: 10.1021/jacsau.5c00667 (PMC12569667; doi:10.1021/jacsau.5c00667)
Supplement: Supplementary file 2 [file au5c00667_si_002.zip › H-NMR-Ringstrain/Z-JV-DMCyONDI/20/pdata/1/peakrng]

P    #regions in PPM
# 2024-05-01 13:58:07 -0400  jessv@DESKTOP-DPJM8OC
# low field   high field   mi   maxi
  6.585237285144918  5.840099217096605  4.036  6.231  # for region 1
  4.190605545092221  3.732059041677874  0.011  0.687  # for region 2
  2.8850217506485953  2.4965309630336634  4.901  6.586  # for region 3
  2.375525635743766  1.987034848128834  0.037  1.156  # for region 4
  1.91697913232942  1.8295405881447535  0.205  0.755  # for region 5
  1.8295405881447535  1.7946119001551564  0.297  0.653  # for region 6
  1.7946119001551564  1.7641302978579712  0.205  0.755  # for region 7
  1.7200937342163694  1.6964270620339759  12.168  20.948  # for region 8
  1.691693727597497  1.6131203759519501  0.177  0.681  # for region 9
  1.6103938833168703  1.5965697872174713  0.402  0.514  # for region 10
  1.4074830174245907  1.0572044384275205  0.037  0.765  # for region 11
