# Supplementary material for: Fast and Accurate Ring Strain Energy Predictions with Machine Learning and Application in Strain-Promoted Reactions
Source: JACS Au. 2025 Oct 13;5(10):4750–61. doi: 10.1021/jacsau.5c00667 (PMC12569667; doi:10.1021/jacsau.5c00667)
Supplement: Supplementary file 2 [file au5c00667_si_002.zip › H-NMR-Ringstrain/Z-JV-DMCyONDI/20/shimvalues]

# Tue Apr 30 15:52:35 2024
#$$PROBEIDENTIFIER=Z149001_0015
#$$PROBENAME=CPP BBO 500S1 BB-H&F-D-05 Z
#$$SHIMID=292722
#
# Active Shim Gradients
#
Z           		4935            
Z2          		530             
Z3          		702             
Z4          		-10206          
Z5          		-1883           
Z6          		-2427           
Z7          		-7020           
Z8          		-14             
X           		-136            
XZ          		-1039           
XZ2         		-3367           
XZ3         		-1292           
XZ4         		245             
XZ5         		1216            
Y           		5723            
YZ          		50              
YZ2         		-2482           
YZ3         		-223            
YZ4         		1039            
YZ5         		-231            
XY          		-9815           
XYZ         		-9310           
XYZ2        		1427            
XYZ3        		1090            
XYZ4        		-1830           
XYZ5        		-244            
(X2-Y2)     		10698           
(X2-Y2)Z    		91              
(X2-Y2)Z2   		-2706           
(X2-Y2)Z3   		633             
(X2-Y2)Z4   		852             
(X2-Y2)Z5   		-165            
X3          		-6813           
X3Z         		-2773           
Y3          		-3513           
Y3Z         		-1718           
#
# Lock Parameter
#
FIELD		6657.091
LOCKPHASE		  50.997
LOCKPOWER		 -30.000
LOCKGAIN		 123.481
LOCKDC		 -59.400
LOCKSHIFT		   7.240
LOOPGAIN		  -9.400
LOOPTIME		   0.464
LOOPFILTER		  50.000
#
IEEE64_VERSION_CODE 1
#
# Shim currents 
#
SHIM_SETTING [ 1]     1364.90769712
SHIM_SETTING [ 2]     -452.53887763
SHIM_SETTING [ 3]     3455.63122115
SHIM_SETTING [ 4]     9748.05406937
SHIM_SETTING [ 5]    -4016.76129188
SHIM_SETTING [ 6]    -3144.49870287
SHIM_SETTING [ 7]   -20584.44558136
SHIM_SETTING [ 8]    -4250.50895615
SHIM_SETTING [ 9]    -6648.02548435
SHIM_SETTING [10]    -2099.67623432
SHIM_SETTING [11]        0.00000000
SHIM_SETTING [12]    -1795.66600000
SHIM_SETTING [13]    -5230.82200000
SHIM_SETTING [14]    -1959.68700129
SHIM_SETTING [15]    -5126.24793810
SHIM_SETTING [16]    -1556.09592850
SHIM_SETTING [17]     2859.23192642
SHIM_SETTING [18]      726.24807393
SHIM_SETTING [19]     1266.62348830
SHIM_SETTING [20]     1028.47010918
SHIM_SETTING [21]     5120.53802551
SHIM_SETTING [22]     4101.00402351
SHIM_SETTING [23]    11434.55799836
SHIM_SETTING [24]    12218.63799892
SHIM_SETTING [25]     5991.08901592
SHIM_SETTING [26]     5014.11301637
SHIM_SETTING [27]    -4649.09100306
SHIM_SETTING [28]     3086.72326023
SHIM_SETTING [29]    -6763.75100414
SHIM_SETTING [30]    -4292.84502307
SHIM_SETTING [31]     6481.45801366
SHIM_SETTING [32]     3549.47726316
SHIM_SETTING [33]   -14349.34801940
SHIM_SETTING [34]     2805.34397658
SHIM_SETTING [35]   -16363.41798473
SHIM_SETTING [36]    -1696.34901209
SHIM_SETTING [37]     4642.09494140
SHIM_SETTING [38]     3883.75094049
SHIM_SETTING [39]     6090.59201270
SHIM_SETTING [40]        0.00000000
