# Supplementary material for: Fast and Accurate Ring Strain Energy Predictions with Machine Learning and Application in Strain-Promoted Reactions
Source: JACS Au. 2025 Oct 13;5(10):4750–61. doi: 10.1021/jacsau.5c00667 (PMC12569667; doi:10.1021/jacsau.5c00667)
Supplement: Supplementary file 2 [file au5c00667_si_002.zip › H-NMR-Ringstrain/Z-JV-DMPhONDI/10/pdata/1/assocs]

##TITLE= Parameter file, TopSpin 4.2.0
##JCAMPDX= 5.0
##DATATYPE= Parameter Values
##NPOINTS= 1	$$ modification sequence number
##ORIGIN= Bruker BioSpin GmbH
##OWNER= jessv
$$ 2024-04-30 11:36:34.202 -0400  jessv@DESKTOP-DPJM8OC
$$ C:/Users/jessv/Documents/notebook4/NMRSTUFF4/Z-JV-DMPhONDI/10/pdata/1/assocs
$$ process C:\Bruker\TopSpin4.2.0\prog\mod\dataserver.exe
##$MULTDISP= <C:/Users/jessv/Documents/notebook1/NMRSTUFF/JV-01-Dimethylfuran/10/pdata/1|C:/Users/jessv/Documents/notebook1/NMRSTUFF/JV-01-phenylmaleimide/10/pdata/1>
##END=
