# Supplementary material for: Fast and Accurate Ring Strain Energy Predictions with Machine Learning and Application in Strain-Promoted Reactions
Source: JACS Au. 2025 Oct 13;5(10):4750–61. doi: 10.1021/jacsau.5c00667 (PMC12569667; doi:10.1021/jacsau.5c00667)
Supplement: Supplementary file 2 [file au5c00667_si_002.zip › H-NMR-Ringstrain/Z-JV-DMPhONDI/10/pdata/1/auditp.txt]

##TITLE= Audit trail, TopSpin 4.2.0
##JCAMPDX= 5.01
##ORIGIN= Bruker BioSpin GmbH
##OWNER= jessv
$$ C:/Users/jessv/Documents/notebook4/NMRSTUFF4/Z-JV-DMPhONDI/10/pdata/1/auditp.txt
##AUDIT TRAIL=  $$ (NUMBER, WHEN, WHO, WHERE, PROCESS, VERSION, WHAT)
(   1,<2024-04-30 14:46:29.022 +0000>,<CZC7388LZF\nmrsu>,<CZC7388LZF>,<go4>,<TopSpin 4.1.3>,
      <acquisition in progress>)
$$ C:/Bruker/TopSpin4.1.3/data/jvinskus/nmr/Z-JV-DMPhONDI/10/audita.txt
(   2,<2024-04-30 14:48:49.547 +0000>,<CZC7388LZF\nmrsu>,<CZC7388LZF>,<go4>,<TopSpin 4.1.3>,
      <created by zg on 'Avance' (CZC7388LZF) by user 'CZC7388LZF\nmrsu'
       on data set with UUID '6d756330-0700-11ef-ab11-001395264cb0'
       started at 2024-04-30 14:46:29.034 +0000, POWCHK enabled, PULCHK disabled,
       completed at 2024-04-30 14:48:49.546 +0000
       configuration hash MD5:
       4C 57 7B 51 D0 BB 4A 17 33 5D CD 32 F7 A9 5D 14
       double data hash MD5: 64K
       96 B0 E8 DD 34 86 56 8B 5B 67 2D 33 2E 72 A7 41>)
(   3,<2024-04-30 10:46:51.932 -0400>,<nmrsu>,<CZC7388LZF>,<xwish3>,<TopSpin 4.1.3>,
      <ICON-NMR User ID: jvinskus
       double data hash MD5: 64K
       96 B0 E8 DD 34 86 56 8B 5B 67 2D 33 2E 72 A7 41>)
(   4,<2024-04-30 11:29:12.009 -0400>,<jessv>,<DESKTOP-DPJM8OC>,<proc1d>,<TopSpin 4.2.0>,
      <Start of raw data processing
       em LB = 0.3 SI = 64K 
       data hash MD5: 64K
       EA 5A 1A C2 7F 7F F7 42 21 0B 3E F4 A4 19 6E 60>)
(   5,<2024-04-30 11:29:12.231 -0400>,<jessv>,<DESKTOP-DPJM8OC>,<proc1d>,<TopSpin 4.2.0>,
      <ft FT_mod = 6 PKNL = 1 SI = 64K 
       data hash MD5: 64K
       3C ED 7F D4 95 9D 07 5D 81 99 EE D8 86 E1 F8 EE>)
(   6,<2024-04-30 11:29:12.533 -0400>,<jessv>,<DESKTOP-DPJM8OC>,<proc1d>,<TopSpin 4.2.0>,
      <apk 
       data hash MD5: 64K
       49 83 A2 DA 90 1A 8D 46 DD 9B 75 A9 88 A8 B3 64>)
(   7,<2024-04-30 11:29:12.626 -0400>,<jessv>,<DESKTOP-DPJM8OC>,<proc1d>,<TopSpin 4.2.0>,
      <abs n ABSG = 5 
       data hash MD5: 64K
       DC 3E C1 FC 03 AC 78 BD 7D 26 FF DA F8 A1 71 DA>)
(   8,<2024-04-30 11:38:40.886 -0400>,<jessv>,<DESKTOP-DPJM8OC>,<dataserver>,<TopSpin 4.2.0>,
      <INTEGRAL DEFINE [7.334;7.266]
       data hash MD5: 64K
       DC 3E C1 FC 03 AC 78 BD 7D 26 FF DA F8 A1 71 DA>)
(   9,<2024-04-30 11:38:40.917 -0400>,<jessv>,<DESKTOP-DPJM8OC>,<dataserver>,<TopSpin 4.2.0>,
      <INTEGRAL DEFINE [7.438;7.385]
       data hash MD5: 64K
       DC 3E C1 FC 03 AC 78 BD 7D 26 FF DA F8 A1 71 DA>)
(  10,<2024-04-30 11:38:40.922 -0400>,<jessv>,<DESKTOP-DPJM8OC>,<dataserver>,<TopSpin 4.2.0>,
      <INTEGRAL DEFINE [7.531;7.453]
       data hash MD5: 64K
       DC 3E C1 FC 03 AC 78 BD 7D 26 FF DA F8 A1 71 DA>)
(  11,<2024-04-30 11:38:40.949 -0400>,<jessv>,<DESKTOP-DPJM8OC>,<dataserver>,<TopSpin 4.2.0>,
      <INTEGRAL DEFINE [3.111;2.933]
       data hash MD5: 64K
       DC 3E C1 FC 03 AC 78 BD 7D 26 FF DA F8 A1 71 DA>)
(  12,<2024-04-30 11:38:40.965 -0400>,<jessv>,<DESKTOP-DPJM8OC>,<dataserver>,<TopSpin 4.2.0>,
      <INTEGRAL DEFINE [1.855;1.721]
       data hash MD5: 64K
       DC 3E C1 FC 03 AC 78 BD 7D 26 FF DA F8 A1 71 DA>)
(  13,<2024-04-30 11:38:40.980 -0400>,<jessv>,<DESKTOP-DPJM8OC>,<dataserver>,<TopSpin 4.2.0>,
      <INTEGRAL DEFINE [1.609;1.550]
       data hash MD5: 64K
       DC 3E C1 FC 03 AC 78 BD 7D 26 FF DA F8 A1 71 DA>)
(  14,<2024-04-30 11:38:40.996 -0400>,<jessv>,<DESKTOP-DPJM8OC>,<dataserver>,<TopSpin 4.2.0>,
      <INTEGRAL DEFINE [6.423;6.362]
       data hash MD5: 64K
       DC 3E C1 FC 03 AC 78 BD 7D 26 FF DA F8 A1 71 DA>)
(  15,<2024-04-30 11:39:09.005 -0400>,<jessv>,<DESKTOP-DPJM8OC>,<dataserver>,<TopSpin 4.2.0>,
      <Start of interactive peak picking
       data hash MD5: 64K
       DC 3E C1 FC 03 AC 78 BD 7D 26 FF DA F8 A1 71 DA>)
(  16,<2024-04-30 11:39:19.593 -0400>,<jessv>,<DESKTOP-DPJM8OC>,<peak>,<TopSpin 4.2.0>,
      <1D Peak picking
       data hash MD5: 64K
       DC 3E C1 FC 03 AC 78 BD 7D 26 FF DA F8 A1 71 DA>)
(  17,<2024-04-30 11:39:22.793 -0400>,<jessv>,<DESKTOP-DPJM8OC>,<peak>,<TopSpin 4.2.0>,
      <1D Peak picking
       data hash MD5: 64K
       DC 3E C1 FC 03 AC 78 BD 7D 26 FF DA F8 A1 71 DA>)
(  18,<2024-04-30 11:39:41.033 -0400>,<jessv>,<DESKTOP-DPJM8OC>,<dataserver>,<TopSpin 4.2.0>,
      <End of interactive peak picking
       data hash MD5: 64K
       DC 3E C1 FC 03 AC 78 BD 7D 26 FF DA F8 A1 71 DA>)
(  19,<2024-04-30 11:39:43.307 -0400>,<jessv>,<DESKTOP-DPJM8OC>,<dataserver>,<TopSpin 4.2.0>,
      <Start of interactive peak picking
       data hash MD5: 64K
       DC 3E C1 FC 03 AC 78 BD 7D 26 FF DA F8 A1 71 DA>)
(  20,<2024-04-30 11:39:50.653 -0400>,<jessv>,<DESKTOP-DPJM8OC>,<peak>,<TopSpin 4.2.0>,
      <1D Peak picking
       data hash MD5: 64K
       DC 3E C1 FC 03 AC 78 BD 7D 26 FF DA F8 A1 71 DA>)
(  21,<2024-04-30 11:39:57.761 -0400>,<jessv>,<DESKTOP-DPJM8OC>,<peak>,<TopSpin 4.2.0>,
      <1D Peak picking
       data hash MD5: 64K
       DC 3E C1 FC 03 AC 78 BD 7D 26 FF DA F8 A1 71 DA>)
(  22,<2024-04-30 11:40:10.465 -0400>,<jessv>,<DESKTOP-DPJM8OC>,<peak>,<TopSpin 4.2.0>,
      <1D Peak picking
       data hash MD5: 64K
       DC 3E C1 FC 03 AC 78 BD 7D 26 FF DA F8 A1 71 DA>)
(  23,<2024-04-30 11:40:17.638 -0400>,<jessv>,<DESKTOP-DPJM8OC>,<peak>,<TopSpin 4.2.0>,
      <1D Peak picking
       data hash MD5: 64K
       DC 3E C1 FC 03 AC 78 BD 7D 26 FF DA F8 A1 71 DA>)
(  24,<2024-04-30 11:40:26.097 -0400>,<jessv>,<DESKTOP-DPJM8OC>,<peak>,<TopSpin 4.2.0>,
      <1D Peak picking
       data hash MD5: 64K
       DC 3E C1 FC 03 AC 78 BD 7D 26 FF DA F8 A1 71 DA>)
(  25,<2024-04-30 11:40:29.527 -0400>,<jessv>,<DESKTOP-DPJM8OC>,<peak>,<TopSpin 4.2.0>,
      <1D Peak picking
       data hash MD5: 64K
       DC 3E C1 FC 03 AC 78 BD 7D 26 FF DA F8 A1 71 DA>)
(  26,<2024-04-30 11:40:34.820 -0400>,<jessv>,<DESKTOP-DPJM8OC>,<dataserver>,<TopSpin 4.2.0>,
      <End of interactive peak picking
       data hash MD5: 64K
       DC 3E C1 FC 03 AC 78 BD 7D 26 FF DA F8 A1 71 DA>)
(  27,<2024-05-01 13:59:27.812 -0400>,<jessv>,<DESKTOP-DPJM8OC>,<dataserver>,<TopSpin 4.2.0>,
      <INTEGRAL DELETE [1.609;1.550]
       data hash MD5: 64K
       DC 3E C1 FC 03 AC 78 BD 7D 26 FF DA F8 A1 71 DA>)
##END=

$$ hash MD5
$$ 05 0D F2 28 08 B5 06 5E 06 6E DF 04 81 CA 22 20
