# Supplementary material for: Fast and Accurate Ring Strain Energy Predictions with Machine Learning and Application in Strain-Promoted Reactions
Source: JACS Au. 2025 Oct 13;5(10):4750–61. doi: 10.1021/jacsau.5c00667 (PMC12569667; doi:10.1021/jacsau.5c00667)
Supplement: Supplementary file 2 [file au5c00667_si_002.zip › H-NMR-Ringstrain/Z-JV-DMPhONDI/10/pdata/1/integrals.txt]

   Current data set:
   NAME =	Z-JV-DMPhONDI	EXPNO =	10	PROCNO = 1
   DU   =	C:/Users/jessv/Documents/notebook4/NMRSTUFF4

   Number   Integrated Region     Integral
     1      7.531      7.453         2.12274
     2      7.438      7.385         1.00000
     3      7.334      7.266         2.55013
     4      6.423      6.362         2.08768
     5      3.111      2.933         2.12808
     6      1.855      1.721         6.92793
