# Supplementary material for: Fast and Accurate Ring Strain Energy Predictions with Machine Learning and Application in Strain-Promoted Reactions
Source: JACS Au. 2025 Oct 13;5(10):4750–61. doi: 10.1021/jacsau.5c00667 (PMC12569667; doi:10.1021/jacsau.5c00667)
Supplement: Supplementary file 2 [file au5c00667_si_002.zip › H-NMR-Ringstrain/Z-JV-DMPhONDI/10/pdata/1/intrng]

A 1.0 #regions in PPM
# low field   high field  bias        slope
  7.530623171356734  7.453208044816733  84242.0  193.13725490196077  # for region 1
  7.438080951125008  7.384691208683628  154126.0  -108.35795454545455  # for region 2
  7.333970953364316  7.266343946271901  144905.0  -313.66367713004485  # for region 3
  6.423411175383429  6.362080069316751  101394.0  -273.85643564356434  # for region 4
  3.111159744109674  2.93274198100661  5471.0  11.138461538461538  # for region 5
  1.8548013289256002  1.7209880065983025  95662.0  -66.99318181818182  # for region 6
