# Supplementary material for: Fast and Accurate Ring Strain Energy Predictions with Machine Learning and Application in Strain-Promoted Reactions
Source: JACS Au. 2025 Oct 13;5(10):4750–61. doi: 10.1021/jacsau.5c00667 (PMC12569667; doi:10.1021/jacsau.5c00667)
Supplement: Supplementary file 2 [file au5c00667_si_002.zip › H-NMR-Ringstrain/Z-JV-DMPhONDI/10/pdata/1/peaklist.xml]

<?xml version="1.0" encoding="UTF-8"?>
<PeakList modified="2024-04-30T11:40:29">
  <PeakList1D>
    <PeakList1DHeader creator="jessv" date="2024-04-30T11:40:29" expNo="10" name="Z-JV-DMPhONDI" owner="" procNo="1" source="C:/Users/jessv/Documents/notebook4/NMRSTUFF4">
      <PeakPickDetails>F1=7.528468ppm, F2=7.443795ppm, MI=0.10cm, MAXI=1.60cm, PC=1.000
      </PeakPickDetails>
    </PeakList1DHeader>
    <Peak1D F1="7.508701" intensity="0.1229227" type="0"/>
    <Peak1D F1="7.506038" intensity="0.3688748" type="0"/>
    <Peak1D F1="7.504549" intensity="0.5513979" type="0"/>
    <Peak1D F1="7.501067" intensity="0.2426721" type="0"/>
    <Peak1D F1="7.492552" intensity="0.3367124" type="0"/>
    <Peak1D F1="7.489811" intensity="1.332813" type="0"/>
    <Peak1D F1="7.487391" intensity="0.7113561" type="0"/>
    <Peak1D F1="7.477238" intensity="0.4073409" type="0"/>
    <Peak1D F1="7.474032" intensity="0.9792375" type="0"/>
    <Peak1D F1="7.469644" intensity="0.1646142" type="0"/>
  </PeakList1D>
  <PeakList1D>
    <PeakList1DHeader creator="jessv" date="2024-04-30T11:40:29" expNo="10" name="Z-JV-DMPhONDI" owner="" procNo="1" source="C:/Users/jessv/Documents/notebook4/NMRSTUFF4">
      <PeakPickDetails>F1=7.443785ppm, F2=7.443370ppm, MI=0.06cm, MAXI=0.10cm, PC=1.000
      </PeakPickDetails>
    </PeakList1DHeader>
  </PeakList1D>
  <PeakList1D>
    <PeakList1DHeader creator="jessv" date="2024-04-30T11:40:29" expNo="10" name="Z-JV-DMPhONDI" owner="" procNo="1" source="C:/Users/jessv/Documents/notebook4/NMRSTUFF4">
      <PeakPickDetails>F1=7.443370ppm, F2=7.375292ppm, MI=0.06cm, MAXI=1.25cm, PC=1.000
      </PeakPickDetails>
    </PeakList1DHeader>
    <Peak1D F1="7.426951" intensity="0.2768601" type="0"/>
    <Peak1D F1="7.424467" intensity="0.548008" type="0"/>
    <Peak1D F1="7.421974" intensity="0.3234268" type="0"/>
    <Peak1D F1="7.41334" intensity="0.2200242" type="0"/>
    <Peak1D F1="7.409492" intensity="0.6723587" type="0"/>
    <Peak1D F1="7.405451" intensity="0.1897289" type="0"/>
    <Peak1D F1="7.397076" intensity="0.1501779" type="0"/>
    <Peak1D F1="7.394616" intensity="0.2637843" type="0"/>
    <Peak1D F1="7.392175" intensity="0.1379547" type="0"/>
  </PeakList1D>
  <PeakList1D>
    <PeakList1DHeader creator="jessv" date="2024-04-30T11:40:29" expNo="10" name="Z-JV-DMPhONDI" owner="" procNo="1" source="C:/Users/jessv/Documents/notebook4/NMRSTUFF4">
      <PeakPickDetails>F1=7.329629ppm, F2=7.278986ppm, MI=0.22cm, MAXI=2.15cm, PC=1.000
      </PeakPickDetails>
    </PeakList1DHeader>
    <Peak1D F1="7.313642" intensity="1.042704" type="0"/>
    <Peak1D F1="7.310931" intensity="1.366341" type="0"/>
    <Peak1D F1="7.306766" intensity="0.326051" type="0"/>
    <Peak1D F1="7.29848" intensity="0.525792" type="0"/>
    <Peak1D F1="7.296502" intensity="0.9899614" type="0"/>
    <Peak1D F1="7.294253" intensity="0.8983946" type="0"/>
    <Peak1D F1="7.284172" intensity="1.797349" type="0"/>
  </PeakList1D>
  <PeakList1D>
    <PeakList1DHeader creator="jessv" date="2024-04-30T11:40:29" expNo="10" name="Z-JV-DMPhONDI" owner="" procNo="1" source="C:/Users/jessv/Documents/notebook4/NMRSTUFF4">
      <PeakPickDetails>F1=6.439734ppm, F2=6.334207ppm, MI=4.19cm, MAXI=5.51cm, PC=1.000
      </PeakPickDetails>
    </PeakList1DHeader>
    <Peak1D F1="6.390196" intensity="5.175569" type="0"/>
  </PeakList1D>
  <PeakList1D>
    <PeakList1DHeader creator="jessv" date="2024-04-30T11:40:29" expNo="10" name="Z-JV-DMPhONDI" owner="" procNo="1" source="C:/Users/jessv/Documents/notebook4/NMRSTUFF4">
      <PeakPickDetails>F1=3.034218ppm, F2=2.956050ppm, MI=4.55cm, MAXI=6.84cm, PC=1.000
      </PeakPickDetails>
    </PeakList1DHeader>
    <Peak1D F1="3.008985" intensity="5.959972" type="0"/>
  </PeakList1D>
  <PeakList1D>
    <PeakList1DHeader creator="jessv" date="2024-04-30T11:40:29" expNo="10" name="Z-JV-DMPhONDI" owner="" procNo="1" source="C:/Users/jessv/Documents/notebook4/NMRSTUFF4">
      <PeakPickDetails>F1=1.814799ppm, F2=1.754870ppm, MI=11.49cm, MAXI=15.16cm, PC=1.000
      </PeakPickDetails>
    </PeakList1DHeader>
    <Peak1D F1="1.797489" intensity="15.0" type="0"/>
  </PeakList1D>
</PeakList>
