# Supplementary material for: Fast and Accurate Ring Strain Energy Predictions with Machine Learning and Application in Strain-Promoted Reactions
Source: JACS Au. 2025 Oct 13;5(10):4750–61. doi: 10.1021/jacsau.5c00667 (PMC12569667; doi:10.1021/jacsau.5c00667)
Supplement: Supplementary file 2 [file au5c00667_si_002.zip › H-NMR-Ringstrain/Z-JV-DMPhONDI/10/pdata/1/peakrng]

P    #regions in PPM
# 2024-04-30 11:40:34 -0400  jessv@DESKTOP-DPJM8OC
# low field   high field   mi   maxi
  7.52846786970674  7.443795059526978  0.101  1.604  # for region 1
  7.443785059526978  7.443369947712371  0.063  0.100  # for region 2
  7.443369947712371  7.375291610116876  0.063  1.247  # for region 3
  7.329629310510141  7.278985669128126  0.220  2.149  # for region 4
  6.439733966555754  6.3342072719793805  4.192  5.513  # for region 5
  3.0342181687453706  2.9560502468369454  4.548  6.839  # for region 6
  1.8147985869739367  1.7548698468441442  11.492  15.159  # for region 7
