# Supplementary material for: Fast and Accurate Ring Strain Energy Predictions with Machine Learning and Application in Strain-Promoted Reactions
Source: JACS Au. 2025 Oct 13;5(10):4750–61. doi: 10.1021/jacsau.5c00667 (PMC12569667; doi:10.1021/jacsau.5c00667)
Supplement: Supplementary file 2 [file au5c00667_si_002.zip › H-NMR-Ringstrain/Z-JV-DMPhONDI/10/shimvalues]

# Tue Apr 30 14:48:48 2024
#$$PROBEIDENTIFIER=Z149001_0015
#$$PROBENAME=CPP BBO 500S1 BB-H&F-D-05 Z
#$$SHIMID=292722
#
# Active Shim Gradients
#
Z           		5898            
Z2          		943             
Z3          		1635            
Z4          		-7443           
Z5          		-402            
Z6          		2206            
Z7          		2000            
Z8          		-14             
X           		-136            
XZ          		-1042           
XZ2         		-3367           
XZ3         		-1292           
XZ4         		245             
XZ5         		1216            
Y           		5729            
YZ          		51              
YZ2         		-2482           
YZ3         		-223            
YZ4         		1039            
YZ5         		-231            
XY          		-9815           
XYZ         		-9310           
XYZ2        		1427            
XYZ3        		1090            
XYZ4        		-1830           
XYZ5        		-244            
(X2-Y2)     		10698           
(X2-Y2)Z    		91              
(X2-Y2)Z2   		-2706           
(X2-Y2)Z3   		633             
(X2-Y2)Z4   		852             
(X2-Y2)Z5   		-165            
X3          		-6813           
X3Z         		-2773           
Y3          		-3513           
Y3Z         		-1718           
#
# Lock Parameter
#
FIELD		6654.994
LOCKPHASE		  40.223
LOCKPOWER		 -30.000
LOCKGAIN		 122.746
LOCKDC		 -59.400
LOCKSHIFT		   7.240
LOOPGAIN		  -9.400
LOOPTIME		   0.464
LOOPFILTER		  50.000
#
IEEE64_VERSION_CODE 1
#
# Shim currents 
#
SHIM_SETTING [ 1]     3306.83864221
SHIM_SETTING [ 2]     -606.59972583
SHIM_SETTING [ 3]      461.61024880
SHIM_SETTING [ 4]     3208.12162020
SHIM_SETTING [ 5]    -1907.99588212
SHIM_SETTING [ 6]    -1650.47401588
SHIM_SETTING [ 7]    -2488.38359822
SHIM_SETTING [ 8]    -7197.19408468
SHIM_SETTING [ 9]    -1208.47675432
SHIM_SETTING [10]    -2307.17643489
SHIM_SETTING [11]        0.00000000
SHIM_SETTING [12]    -1795.66600000
SHIM_SETTING [13]    -5230.82200000
SHIM_SETTING [14]    -1959.68700092
SHIM_SETTING [15]    -5129.24793613
SHIM_SETTING [16]    -1553.09592927
SHIM_SETTING [17]     2857.79497098
SHIM_SETTING [18]      727.68502926
SHIM_SETTING [19]     1266.09207430
SHIM_SETTING [20]     1029.00152306
SHIM_SETTING [21]     5120.53801822
SHIM_SETTING [22]     4101.00401680
SHIM_SETTING [23]    11434.55799883
SHIM_SETTING [24]    12218.63799923
SHIM_SETTING [25]     5991.08901137
SHIM_SETTING [26]     5014.11301169
SHIM_SETTING [27]    -4649.09100219
SHIM_SETTING [28]     3093.14172847
SHIM_SETTING [29]    -6763.75100296
SHIM_SETTING [30]    -4292.84501648
SHIM_SETTING [31]     6487.93699478
SHIM_SETTING [32]     3553.89573057
SHIM_SETTING [33]   -14349.34801386
SHIM_SETTING [34]     2805.34398327
SHIM_SETTING [35]   -16363.41798909
SHIM_SETTING [36]    -1696.34900864
SHIM_SETTING [37]     4644.75744615
SHIM_SETTING [38]     3886.76772159
SHIM_SETTING [39]     6096.11302405
SHIM_SETTING [40]        0.00000000
