# Supplementary material for: Fast and Accurate Ring Strain Energy Predictions with Machine Learning and Application in Strain-Promoted Reactions
Source: JACS Au. 2025 Oct 13;5(10):4750–61. doi: 10.1021/jacsau.5c00667 (PMC12569667; doi:10.1021/jacsau.5c00667)
Supplement: Supplementary file 2 [file au5c00667_si_002.zip › H-NMR-Ringstrain/Z-JV-MPhONDI/10/pdata/1/auditp.txt]

##TITLE= Audit trail, TopSpin 4.2.0
##JCAMPDX= 5.01
##ORIGIN= Bruker BioSpin GmbH
##OWNER= jessv
$$ C:/Users/jessv/Documents/notebook4/NMRSTUFF4/Z-JV-MPhONDI/10/pdata/1/auditp.txt
##AUDIT TRAIL=  $$ (NUMBER, WHEN, WHO, WHERE, PROCESS, VERSION, WHAT)
(   1,<2024-04-30 14:38:07.902 +0000>,<CZC7388LZF\nmrsu>,<CZC7388LZF>,<go4>,<TopSpin 4.1.3>,
      <acquisition in progress>)
$$ C:/Bruker/TopSpin4.1.3/data/jvinskus/nmr/Z-JV-MPhONDI/10/audita.txt
(   2,<2024-04-30 14:40:29.487 +0000>,<CZC7388LZF\nmrsu>,<CZC7388LZF>,<go4>,<TopSpin 4.1.3>,
      <created by zg on 'Avance' (CZC7388LZF) by user 'CZC7388LZF\nmrsu'
       on data set with UUID '42c4abec-06ff-11ef-ac6a-001395264cb0'
       started at 2024-04-30 14:38:07.913 +0000, POWCHK enabled, PULCHK disabled,
       completed at 2024-04-30 14:40:29.484 +0000
       configuration hash MD5:
       4C 57 7B 51 D0 BB 4A 17 33 5D CD 32 F7 A9 5D 14
       double data hash MD5: 64K
       14 D0 E5 71 8D ED DC 99 AF D3 F4 86 A9 E5 95 7B>)
(   3,<2024-04-30 10:38:31.912 -0400>,<nmrsu>,<CZC7388LZF>,<xwish3>,<TopSpin 4.1.3>,
      <ICON-NMR User ID: jvinskus
       double data hash MD5: 64K
       14 D0 E5 71 8D ED DC 99 AF D3 F4 86 A9 E5 95 7B>)
(   4,<2024-04-30 11:29:10.415 -0400>,<jessv>,<DESKTOP-DPJM8OC>,<proc1d>,<TopSpin 4.2.0>,
      <Start of raw data processing
       em LB = 0.3 SI = 64K 
       data hash MD5: 64K
       46 A8 51 3C 52 CE 1B 5C 38 B0 67 04 3D 6E F2 C8>)
(   5,<2024-04-30 11:29:10.516 -0400>,<jessv>,<DESKTOP-DPJM8OC>,<proc1d>,<TopSpin 4.2.0>,
      <ft FT_mod = 6 PKNL = 1 SI = 64K 
       data hash MD5: 64K
       50 F5 BE 94 E3 2C A0 A4 1E A8 E7 10 00 C1 BA 7F>)
(   6,<2024-04-30 11:29:10.746 -0400>,<jessv>,<DESKTOP-DPJM8OC>,<proc1d>,<TopSpin 4.2.0>,
      <apk 
       data hash MD5: 64K
       41 98 FF DD DC 89 6D ED 97 18 3F 94 86 84 45 AE>)
(   7,<2024-04-30 11:29:10.857 -0400>,<jessv>,<DESKTOP-DPJM8OC>,<proc1d>,<TopSpin 4.2.0>,
      <abs n ABSG = 5 
       data hash MD5: 64K
       07 5F 98 13 17 E5 06 B6 7A 1D 42 15 B8 65 4E 60>)
(   8,<2024-04-30 11:42:07.275 -0400>,<jessv>,<DESKTOP-DPJM8OC>,<dataserver>,<TopSpin 4.2.0>,
      <INTEGRAL DEFINE [7.528;7.457]
       data hash MD5: 64K
       07 5F 98 13 17 E5 06 B6 7A 1D 42 15 B8 65 4E 60>)
(   9,<2024-04-30 11:42:07.299 -0400>,<jessv>,<DESKTOP-DPJM8OC>,<dataserver>,<TopSpin 4.2.0>,
      <INTEGRAL DEFINE [7.445;7.392]
       data hash MD5: 64K
       07 5F 98 13 17 E5 06 B6 7A 1D 42 15 B8 65 4E 60>)
(  10,<2024-04-30 11:42:07.308 -0400>,<jessv>,<DESKTOP-DPJM8OC>,<dataserver>,<TopSpin 4.2.0>,
      <INTEGRAL DEFINE [7.332;7.276]
       data hash MD5: 64K
       07 5F 98 13 17 E5 06 B6 7A 1D 42 15 B8 65 4E 60>)
(  11,<2024-04-30 11:42:07.321 -0400>,<jessv>,<DESKTOP-DPJM8OC>,<dataserver>,<TopSpin 4.2.0>,
      <INTEGRAL DEFINE [6.610;6.566]
       data hash MD5: 64K
       07 5F 98 13 17 E5 06 B6 7A 1D 42 15 B8 65 4E 60>)
(  12,<2024-04-30 11:42:07.337 -0400>,<jessv>,<DESKTOP-DPJM8OC>,<dataserver>,<TopSpin 4.2.0>,
      <INTEGRAL DEFINE [6.416;6.381]
       data hash MD5: 64K
       07 5F 98 13 17 E5 06 B6 7A 1D 42 15 B8 65 4E 60>)
(  13,<2024-04-30 11:42:07.353 -0400>,<jessv>,<DESKTOP-DPJM8OC>,<dataserver>,<TopSpin 4.2.0>,
      <INTEGRAL DEFINE [5.371;5.298]
       data hash MD5: 64K
       07 5F 98 13 17 E5 06 B6 7A 1D 42 15 B8 65 4E 60>)
(  14,<2024-04-30 11:42:07.385 -0400>,<jessv>,<DESKTOP-DPJM8OC>,<dataserver>,<TopSpin 4.2.0>,
      <INTEGRAL DEFINE [3.197;3.104]
       data hash MD5: 64K
       07 5F 98 13 17 E5 06 B6 7A 1D 42 15 B8 65 4E 60>)
(  15,<2024-04-30 11:42:07.480 -0400>,<jessv>,<DESKTOP-DPJM8OC>,<dataserver>,<TopSpin 4.2.0>,
      <INTEGRAL DEFINE [2.938;2.837]
       data hash MD5: 64K
       07 5F 98 13 17 E5 06 B6 7A 1D 42 15 B8 65 4E 60>)
(  16,<2024-04-30 11:42:07.495 -0400>,<jessv>,<DESKTOP-DPJM8OC>,<dataserver>,<TopSpin 4.2.0>,
      <INTEGRAL DEFINE [1.867;1.786]
       data hash MD5: 64K
       07 5F 98 13 17 E5 06 B6 7A 1D 42 15 B8 65 4E 60>)
(  17,<2024-04-30 11:42:07.510 -0400>,<jessv>,<DESKTOP-DPJM8OC>,<dataserver>,<TopSpin 4.2.0>,
      <INTEGRAL DELETE [1.867;1.786]
       data hash MD5: 64K
       07 5F 98 13 17 E5 06 B6 7A 1D 42 15 B8 65 4E 60>)
(  18,<2024-04-30 11:42:07.526 -0400>,<jessv>,<DESKTOP-DPJM8OC>,<dataserver>,<TopSpin 4.2.0>,
      <INTEGRAL DEFINE [1.883;1.768]
       data hash MD5: 64K
       07 5F 98 13 17 E5 06 B6 7A 1D 42 15 B8 65 4E 60>)
(  19,<2024-04-30 11:42:13.788 -0400>,<jessv>,<DESKTOP-DPJM8OC>,<dataserver>,<TopSpin 4.2.0>,
      <Start of interactive peak picking
       data hash MD5: 64K
       07 5F 98 13 17 E5 06 B6 7A 1D 42 15 B8 65 4E 60>)
(  20,<2024-04-30 11:42:19.107 -0400>,<jessv>,<DESKTOP-DPJM8OC>,<peak>,<TopSpin 4.2.0>,
      <1D Peak picking
       data hash MD5: 64K
       07 5F 98 13 17 E5 06 B6 7A 1D 42 15 B8 65 4E 60>)
(  21,<2024-04-30 11:42:20.985 -0400>,<jessv>,<DESKTOP-DPJM8OC>,<peak>,<TopSpin 4.2.0>,
      <1D Peak picking
       data hash MD5: 64K
       07 5F 98 13 17 E5 06 B6 7A 1D 42 15 B8 65 4E 60>)
(  22,<2024-04-30 11:42:22.896 -0400>,<jessv>,<DESKTOP-DPJM8OC>,<peak>,<TopSpin 4.2.0>,
      <1D Peak picking
       data hash MD5: 64K
       07 5F 98 13 17 E5 06 B6 7A 1D 42 15 B8 65 4E 60>)
(  23,<2024-04-30 11:42:27.801 -0400>,<jessv>,<DESKTOP-DPJM8OC>,<peak>,<TopSpin 4.2.0>,
      <1D Peak picking
       data hash MD5: 64K
       07 5F 98 13 17 E5 06 B6 7A 1D 42 15 B8 65 4E 60>)
(  24,<2024-04-30 11:42:31.045 -0400>,<jessv>,<DESKTOP-DPJM8OC>,<peak>,<TopSpin 4.2.0>,
      <1D Peak picking
       data hash MD5: 64K
       07 5F 98 13 17 E5 06 B6 7A 1D 42 15 B8 65 4E 60>)
(  25,<2024-04-30 11:42:32.704 -0400>,<jessv>,<DESKTOP-DPJM8OC>,<peak>,<TopSpin 4.2.0>,
      <1D Peak picking
       data hash MD5: 64K
       07 5F 98 13 17 E5 06 B6 7A 1D 42 15 B8 65 4E 60>)
(  26,<2024-04-30 11:42:38.089 -0400>,<jessv>,<DESKTOP-DPJM8OC>,<peak>,<TopSpin 4.2.0>,
      <1D Peak picking
       data hash MD5: 64K
       07 5F 98 13 17 E5 06 B6 7A 1D 42 15 B8 65 4E 60>)
(  27,<2024-04-30 11:42:44.807 -0400>,<jessv>,<DESKTOP-DPJM8OC>,<peak>,<TopSpin 4.2.0>,
      <1D Peak picking
       data hash MD5: 64K
       07 5F 98 13 17 E5 06 B6 7A 1D 42 15 B8 65 4E 60>)
(  28,<2024-04-30 11:42:47.550 -0400>,<jessv>,<DESKTOP-DPJM8OC>,<peak>,<TopSpin 4.2.0>,
      <1D Peak picking
       data hash MD5: 64K
       07 5F 98 13 17 E5 06 B6 7A 1D 42 15 B8 65 4E 60>)
(  29,<2024-04-30 11:42:49.858 -0400>,<jessv>,<DESKTOP-DPJM8OC>,<peak>,<TopSpin 4.2.0>,
      <1D Peak picking
       data hash MD5: 64K
       07 5F 98 13 17 E5 06 B6 7A 1D 42 15 B8 65 4E 60>)
(  30,<2024-04-30 11:42:53.570 -0400>,<jessv>,<DESKTOP-DPJM8OC>,<peak>,<TopSpin 4.2.0>,
      <1D Peak picking
       data hash MD5: 64K
       07 5F 98 13 17 E5 06 B6 7A 1D 42 15 B8 65 4E 60>)
(  31,<2024-04-30 11:43:02.059 -0400>,<jessv>,<DESKTOP-DPJM8OC>,<dataserver>,<TopSpin 4.2.0>,
      <Delete peaks within defined region
       data hash MD5: 64K
       07 5F 98 13 17 E5 06 B6 7A 1D 42 15 B8 65 4E 60>)
(  32,<2024-04-30 11:43:02.081 -0400>,<jessv>,<DESKTOP-DPJM8OC>,<dataserver>,<TopSpin 4.2.0>,
      <End of interactive peak picking
       data hash MD5: 64K
       07 5F 98 13 17 E5 06 B6 7A 1D 42 15 B8 65 4E 60>)
##END=

$$ hash MD5
$$ EC F5 92 77 DD 9D EB 1E 35 34 A3 AF B5 F3 F1 E9
