# Supplementary material for: Fast and Accurate Ring Strain Energy Predictions with Machine Learning and Application in Strain-Promoted Reactions
Source: JACS Au. 2025 Oct 13;5(10):4750–61. doi: 10.1021/jacsau.5c00667 (PMC12569667; doi:10.1021/jacsau.5c00667)
Supplement: Supplementary file 2 [file au5c00667_si_002.zip › H-NMR-Ringstrain/Z-JV-MPhONDI/10/pdata/1/integrals.txt]

   Current data set:
   NAME =	Z-JV-MPhONDI	EXPNO =	10	PROCNO = 1
   DU   =	C:/Users/jessv/Documents/notebook4/NMRSTUFF4

   Number   Integrated Region     Integral
     1      7.528      7.457         2.13391
     2      7.445      7.392         1.00000
     3      7.332      7.276         2.75846
     4      6.610      6.566         1.03125
     5      6.416      6.381         1.00351
     6      5.371      5.298         1.01277
     7      3.197      3.104         1.06713
     8      2.938      2.837         1.05601
     9      1.883      1.768         3.49830
