# Supplementary material for: Fast and Accurate Ring Strain Energy Predictions with Machine Learning and Application in Strain-Promoted Reactions
Source: JACS Au. 2025 Oct 13;5(10):4750–61. doi: 10.1021/jacsau.5c00667 (PMC12569667; doi:10.1021/jacsau.5c00667)
Supplement: Supplementary file 2 [file au5c00667_si_002.zip › H-NMR-Ringstrain/Z-JV-MPhONDI/10/pdata/1/intrng]

A 1.0 #regions in PPM
# low field   high field  bias        slope
  7.5283433361623215  7.457110148775816  366898.0  503.7063829787234  # for region 1
  7.444781327881997  7.391813060338185  604572.0  -926.5371428571428  # for region 2
  7.33245207084943  7.276287442333147  803898.0  1084.6216216216217  # for region 3
  6.610089586045966  6.565936783946892  413864.0  734.3630136986301  # for region 4
  6.416119156311573  6.3806459648815474  1101081.0  -6334.128205128205  # for region 5
  5.3707485504970425  5.298234774939994  202971.0  -672.1129707112971  # for region 6
  3.196562500617573  3.104243006014899  96083.0  -221.66666666666666  # for region 7
  2.9380679157300866  2.836516471667146  106339.0  -298.8023952095808  # for region 8
  1.8833176898945412  1.7679183216411993  192518.0  -239.5963060686016  # for region 9
