# Supplementary material for: Fast and Accurate Ring Strain Energy Predictions with Machine Learning and Application in Strain-Promoted Reactions
Source: JACS Au. 2025 Oct 13;5(10):4750–61. doi: 10.1021/jacsau.5c00667 (PMC12569667; doi:10.1021/jacsau.5c00667)
Supplement: Supplementary file 2 [file au5c00667_si_002.zip › H-NMR-Ringstrain/Z-JV-MPhONDI/10/pdata/1/peaklist.xml]

<?xml version="1.0" encoding="UTF-8"?>
<PeakList modified="2024-04-30T11:42:53">
  <PeakList1D>
    <PeakList1DHeader creator="jessv" date="2024-04-30T11:42:53" expNo="10" name="Z-JV-MPhONDI" owner="" procNo="1" source="C:/Users/jessv/Documents/notebook4/NMRSTUFF4">
      <PeakPickDetails>F1=7.554043ppm, F2=7.518670ppm, MI=0.48cm, MAXI=4.45cm, PC=1.000
      </PeakPickDetails>
    </PeakList1DHeader>
  </PeakList1D>
  <PeakList1D>
    <PeakList1DHeader creator="jessv" date="2024-04-30T11:42:53" expNo="10" name="Z-JV-MPhONDI" owner="" procNo="1" source="C:/Users/jessv/Documents/notebook4/NMRSTUFF4">
      <PeakPickDetails>F1=7.518670ppm, F2=7.507349ppm, MI=0.24cm, MAXI=0.92cm, PC=1.000
      </PeakPickDetails>
    </PeakList1DHeader>
    <Peak1D F1="7.510466" intensity="0.3256095" type="0"/>
    <Peak1D F1="7.507878" intensity="0.8981918" type="0"/>
  </PeakList1D>
  <PeakList1D>
    <PeakList1DHeader creator="jessv" date="2024-04-30T11:42:53" expNo="10" name="Z-JV-MPhONDI" owner="" procNo="1" source="C:/Users/jessv/Documents/notebook4/NMRSTUFF4">
      <PeakPickDetails>F1=7.507349ppm, F2=7.474757ppm, MI=0.48cm, MAXI=4.45cm, PC=1.000
      </PeakPickDetails>
    </PeakList1DHeader>
    <Peak1D F1="7.5063" intensity="1.346539" type="0"/>
    <Peak1D F1="7.502815" intensity="0.5907187" type="0"/>
    <Peak1D F1="7.49161" intensity="3.338616" type="0"/>
    <Peak1D F1="7.489116" intensity="1.745247" type="0"/>
    <Peak1D F1="7.479047" intensity="1.02876" type="0"/>
    <Peak1D F1="7.475866" intensity="2.407674" type="0"/>
  </PeakList1D>
  <PeakList1D>
    <PeakList1DHeader creator="jessv" date="2024-04-30T11:42:53" expNo="10" name="Z-JV-MPhONDI" owner="" procNo="1" source="C:/Users/jessv/Documents/notebook4/NMRSTUFF4">
      <PeakPickDetails>F1=7.474757ppm, F2=7.467896ppm, MI=0.23cm, MAXI=0.65cm, PC=1.000
      </PeakPickDetails>
    </PeakList1DHeader>
    <Peak1D F1="7.471411" intensity="0.4045192" type="0"/>
  </PeakList1D>
  <PeakList1D>
    <PeakList1DHeader creator="jessv" date="2024-04-30T11:42:53" expNo="10" name="Z-JV-MPhONDI" owner="" procNo="1" source="C:/Users/jessv/Documents/notebook4/NMRSTUFF4">
      <PeakPickDetails>F1=7.467896ppm, F2=7.450183ppm, MI=0.48cm, MAXI=4.45cm, PC=1.000
      </PeakPickDetails>
    </PeakList1DHeader>
  </PeakList1D>
  <PeakList1D>
    <PeakList1DHeader creator="jessv" date="2024-04-30T11:42:53" expNo="10" name="Z-JV-MPhONDI" owner="" procNo="1" source="C:/Users/jessv/Documents/notebook4/NMRSTUFF4">
      <PeakPickDetails>F1=7.439421ppm, F2=7.384530ppm, MI=0.20cm, MAXI=1.89cm, PC=1.000
      </PeakPickDetails>
    </PeakList1DHeader>
    <Peak1D F1="7.432528" intensity="0.6976869" type="0"/>
    <Peak1D F1="7.430041" intensity="1.354315" type="0"/>
    <Peak1D F1="7.427557" intensity="0.7980011" type="0"/>
    <Peak1D F1="7.419011" intensity="0.5504169" type="0"/>
    <Peak1D F1="7.415071" intensity="1.657981" type="0"/>
    <Peak1D F1="7.410942" intensity="0.4498473" type="0"/>
    <Peak1D F1="7.40268" intensity="0.3588504" type="0"/>
    <Peak1D F1="7.400208" intensity="0.6196378" type="0"/>
    <Peak1D F1="7.397768" intensity="0.3259387" type="0"/>
  </PeakList1D>
  <PeakList1D>
    <PeakList1DHeader creator="jessv" date="2024-04-30T11:42:53" expNo="10" name="Z-JV-MPhONDI" owner="" procNo="1" source="C:/Users/jessv/Documents/notebook4/NMRSTUFF4">
      <PeakPickDetails>F1=7.321749ppm, F2=7.272347ppm, MI=0.58cm, MAXI=3.83cm, PC=1.000
      </PeakPickDetails>
    </PeakList1DHeader>
    <Peak1D F1="7.313197" intensity="2.535488" type="0"/>
    <Peak1D F1="7.310448" intensity="3.348308" type="0"/>
    <Peak1D F1="7.306305" intensity="0.7944285" type="0"/>
    <Peak1D F1="7.298033" intensity="1.335727" type="0"/>
    <Peak1D F1="7.296041" intensity="2.441481" type="0"/>
    <Peak1D F1="7.293883" intensity="2.178415" type="0"/>
  </PeakList1D>
  <PeakList1D>
    <PeakList1DHeader creator="jessv" date="2024-04-30T11:42:53" expNo="10" name="Z-JV-MPhONDI" owner="" procNo="1" source="C:/Users/jessv/Documents/notebook4/NMRSTUFF4">
      <PeakPickDetails>F1=6.651620ppm, F2=6.536220ppm, MI=0.61cm, MAXI=2.57cm, PC=1.000
      </PeakPickDetails>
    </PeakList1DHeader>
    <Peak1D F1="6.592987" intensity="1.147245" type="0"/>
    <Peak1D F1="6.589688" intensity="1.158171" type="0"/>
    <Peak1D F1="6.581744" intensity="1.297297" type="0"/>
    <Peak1D F1="6.578442" intensity="1.27647" type="0"/>
  </PeakList1D>
  <PeakList1D>
    <PeakList1DHeader creator="jessv" date="2024-04-30T11:42:53" expNo="10" name="Z-JV-MPhONDI" owner="" procNo="1" source="C:/Users/jessv/Documents/notebook4/NMRSTUFF4">
      <PeakPickDetails>F1=6.443901ppm, F2=6.340041ppm, MI=1.70cm, MAXI=4.41cm, PC=1.000
      </PeakPickDetails>
    </PeakList1DHeader>
    <Peak1D F1="6.404401" intensity="3.238935" type="0"/>
    <Peak1D F1="6.393131" intensity="2.869756" type="0"/>
  </PeakList1D>
  <PeakList1D>
    <PeakList1DHeader creator="jessv" date="2024-04-30T11:42:53" expNo="10" name="Z-JV-MPhONDI" owner="" procNo="1" source="C:/Users/jessv/Documents/notebook4/NMRSTUFF4">
      <PeakPickDetails>F1=5.400690ppm, F2=5.241439ppm, MI=2.23cm, MAXI=4.93cm, PC=1.000
      </PeakPickDetails>
    </PeakList1DHeader>
    <Peak1D F1="5.337613" intensity="2.729221" type="0"/>
    <Peak1D F1="5.334124" intensity="2.68411" type="0"/>
  </PeakList1D>
  <PeakList1D>
    <PeakList1DHeader creator="jessv" date="2024-04-30T11:42:53" expNo="10" name="Z-JV-MPhONDI" owner="" procNo="1" source="C:/Users/jessv/Documents/notebook4/NMRSTUFF4">
      <PeakPickDetails>F1=3.171175ppm, F2=3.106551ppm, MI=2.09cm, MAXI=4.71cm, PC=1.000
      </PeakPickDetails>
    </PeakList1DHeader>
    <Peak1D F1="3.15907" intensity="2.754742" type="0"/>
    <Peak1D F1="3.146094" intensity="3.024735" type="0"/>
  </PeakList1D>
  <PeakList1D>
    <PeakList1DHeader creator="jessv" date="2024-04-30T11:42:53" expNo="10" name="Z-JV-MPhONDI" owner="" procNo="1" source="C:/Users/jessv/Documents/notebook4/NMRSTUFF4">
      <PeakPickDetails>F1=2.974996ppm, F2=2.811129ppm, MI=1.75cm, MAXI=6.76cm, PC=1.000
      </PeakPickDetails>
    </PeakList1DHeader>
    <Peak1D F1="2.898818" intensity="2.973047" type="0"/>
    <Peak1D F1="2.885846" intensity="2.685186" type="0"/>
  </PeakList1D>
  <PeakList1D>
    <PeakList1DHeader creator="jessv" date="2024-04-30T11:42:53" expNo="10" name="Z-JV-MPhONDI" owner="" procNo="1" source="C:/Users/jessv/Documents/notebook4/NMRSTUFF4">
      <PeakPickDetails>F1=1.966405ppm, F2=1.707911ppm, MI=11.65cm, MAXI=17.62cm, PC=1.000
      </PeakPickDetails>
    </PeakList1DHeader>
    <Peak1D F1="1.820036" intensity="15.0" type="0"/>
  </PeakList1D>
</PeakList>
