# Supplementary material for: Fast and Accurate Ring Strain Energy Predictions with Machine Learning and Application in Strain-Promoted Reactions
Source: JACS Au. 2025 Oct 13;5(10):4750–61. doi: 10.1021/jacsau.5c00667 (PMC12569667; doi:10.1021/jacsau.5c00667)
Supplement: Supplementary file 2 [file au5c00667_si_002.zip › H-NMR-Ringstrain/Z-JV-MPhONDI/10/pdata/1/peakrng]

P    #regions in PPM
# 2024-04-30 11:43:02 -0400  jessv@DESKTOP-DPJM8OC
# low field   high field   mi   maxi
  7.554042645863776  7.518669858611524  0.480  4.450  # for region 1
  7.518669858611524  7.5073486273040695  0.240  0.916  # for region 2
  7.5073486273040695  7.474757203843215  0.480  4.450  # for region 3
  7.474757203843215  7.467895851535666  0.229  0.654  # for region 4
  7.467895851535666  7.450183214435768  0.480  4.450  # for region 5
  7.439421239459341  7.384530420998954  0.196  1.887  # for region 6
  7.321749047384886  7.272347310770537  0.578  3.828  # for region 7
  6.65161958612264  6.536220217869298  0.611  2.574  # for region 8
  6.4439007232666246  6.340041291838617  1.701  4.406  # for region 9
  5.400690434256402  5.24143930606679  2.225  4.930  # for region 10
  3.171174639601838  3.106550993379966  2.094  4.712  # for region 11
  2.9749957135711567  2.811128610651411  1.745  6.762  # for region 12
  1.9664052350369474  1.7079106501494614  11.648  17.625  # for region 13
