# Supplementary material for: Fast and Accurate Ring Strain Energy Predictions with Machine Learning and Application in Strain-Promoted Reactions
Source: JACS Au. 2025 Oct 13;5(10):4750–61. doi: 10.1021/jacsau.5c00667 (PMC12569667; doi:10.1021/jacsau.5c00667)
Supplement: Supplementary file 2 [file au5c00667_si_002.zip › H-NMR-Ringstrain/Z-JV-MPhONDI/10/shimvalues]

# Tue Apr 30 14:40:29 2024
#$$PROBEIDENTIFIER=Z149001_0015
#$$PROBENAME=CPP BBO 500S1 BB-H&F-D-05 Z
#$$SHIMID=292722
#
# Active Shim Gradients
#
Z           		5610            
Z2          		850             
Z3          		1440            
Z4          		-7966           
Z5          		-555            
Z6          		2100            
Z7          		305             
Z8          		-14             
X           		-135            
XZ          		-1042           
XZ2         		-3367           
XZ3         		-1292           
XZ4         		245             
XZ5         		1216            
Y           		5738            
YZ          		47              
YZ2         		-2482           
YZ3         		-223            
YZ4         		1039            
YZ5         		-231            
XY          		-9815           
XYZ         		-9310           
XYZ2        		1427            
XYZ3        		1090            
XYZ4        		-1830           
XYZ5        		-244            
(X2-Y2)     		10698           
(X2-Y2)Z    		91              
(X2-Y2)Z2   		-2706           
(X2-Y2)Z3   		633             
(X2-Y2)Z4   		852             
(X2-Y2)Z5   		-165            
X3          		-6813           
X3Z         		-2773           
Y3          		-3513           
Y3Z         		-1718           
#
# Lock Parameter
#
FIELD		6656.527
LOCKPHASE		  41.217
LOCKPOWER		 -30.000
LOCKGAIN		 122.249
LOCKDC		 -59.400
LOCKSHIFT		   7.240
LOOPGAIN		  -9.400
LOOPTIME		   0.464
LOOPFILTER		  50.000
#
IEEE64_VERSION_CODE 1
#
# Shim currents 
#
SHIM_SETTING [ 1]     2895.06972166
SHIM_SETTING [ 2]     -754.48311392
SHIM_SETTING [ 3]     1106.89343387
SHIM_SETTING [ 4]     3691.72610800
SHIM_SETTING [ 5]    -2030.54923534
SHIM_SETTING [ 6]    -1889.00035440
SHIM_SETTING [ 7]    -5050.27260125
SHIM_SETTING [ 8]    -5974.07572192
SHIM_SETTING [ 9]    -1944.19123666
SHIM_SETTING [10]    -2063.18924155
SHIM_SETTING [11]        0.00000000
SHIM_SETTING [12]    -1795.66600000
SHIM_SETTING [13]    -5230.82200000
SHIM_SETTING [14]    -1959.68700037
SHIM_SETTING [15]    -5128.34485519
SHIM_SETTING [16]    -1552.19285244
SHIM_SETTING [17]     2858.79497041
SHIM_SETTING [18]      728.68502968
SHIM_SETTING [19]     1266.56534831
SHIM_SETTING [20]     1029.47479652
SHIM_SETTING [21]     5120.53800729
SHIM_SETTING [22]     4101.00400672
SHIM_SETTING [23]    11434.55799953
SHIM_SETTING [24]    12218.63799969
SHIM_SETTING [25]     5991.08900455
SHIM_SETTING [26]     5014.11300468
SHIM_SETTING [27]    -4649.09100088
SHIM_SETTING [28]     3097.26943084
SHIM_SETTING [29]    -6763.75100119
SHIM_SETTING [30]    -4292.84500659
SHIM_SETTING [31]     6495.02104885
SHIM_SETTING [32]     3566.02343168
SHIM_SETTING [33]   -14349.34800555
SHIM_SETTING [34]     2805.34399331
SHIM_SETTING [35]   -16363.41799564
SHIM_SETTING [36]    -1696.34900345
SHIM_SETTING [37]     4649.72546251
SHIM_SETTING [38]     3890.31863399
SHIM_SETTING [39]     6107.02895869
SHIM_SETTING [40]        0.00000000
