# Supplementary material for: Fast and Accurate Ring Strain Energy Predictions with Machine Learning and Application in Strain-Promoted Reactions
Source: JACS Au. 2025 Oct 13;5(10):4750–61. doi: 10.1021/jacsau.5c00667 (PMC12569667; doi:10.1021/jacsau.5c00667)
Supplement: Supplementary file 2 [file au5c00667_si_002.zip › H-NMR-Ringstrain/Z-JV-MPhONDI/10/topshimreport]

New TopShim run:

version = topshim 2.1.0
date = 2024-04-30
time = 10:33:28.216
command = topshim tunea ordmax=7

FINE SHIMMING

Parameters:

probe = Z149001_0015
solvent = CDCl3
shim nucleus = 2H
nucleus optimised for = 1H
o1p (from lock) = 7.24 ppm

Results:


1D Shimming:
Iteration 1: FWHM Before= 0.3 Hz, Target= 0.3 Hz, After= 0.3 Hz
Iteration 2: FWHM Before= 0.3 Hz, Target= 0.3 Hz
Shim succeeded

Lineshape quality factor (1D spectrum, non-spinning) = 0.375


Performing tune after shimming
tune lock level increase = 1.1

shim changes: 
Z	+14
Z2	-82
Z3	-120
Z4	-495
Z5	-116
Z6	-365
Z7	-1260
X	+59
XZ	+1
Y	+42
YZ	-2

duration = 2 min 33 sec
completed successfully
finished Tue Apr 30 10:36:00 2024


========================================================================
