# Supplementary material for: Fast and Accurate Ring Strain Energy Predictions with Machine Learning and Application in Strain-Promoted Reactions
Source: JACS Au. 2025 Oct 13;5(10):4750–61. doi: 10.1021/jacsau.5c00667 (PMC12569667; doi:10.1021/jacsau.5c00667)
Supplement: Supplementary file 2 [file au5c00667_si_002.zip › H-NMR-Ringstrain/Z-JV-PhONDI/10/audita.txt]

##TITLE= Audit trail, TopSpin 4.1.3
##JCAMPDX= 5.01
##ORIGIN= Bruker BioSpin GmbH
##OWNER= root
$$ /root/.topspin-BladeEpu/local_acqu/Z-JV-PhONDI/10/audita.txt
##AUDIT TRAIL=  $$ (NUMBER, WHEN, WHO, WHERE, PROCESS, VERSION, WHAT)
(   1,<2024-04-30 14:30:30.637 +0000>,<CZC7388LZF\nmrsu>,<CZC7388LZF>,<go4>,<TopSpin 4.1.3>,
      <acquisition in progress>)
$$ C:/Bruker/TopSpin4.1.3/data/jvinskus/nmr/Z-JV-PhONDI/10/audita.txt
(   2,<2024-04-30 14:32:51.742 +0000>,<CZC7388LZF\nmrsu>,<CZC7388LZF>,<go4>,<TopSpin 4.1.3>,
      <created by zg on 'Avance' (CZC7388LZF) by user 'CZC7388LZF\nmrsu'
       on data set with UUID '3237c742-06fe-11ef-9a74-001395264cb0'
       started at 2024-04-30 14:30:30.647 +0000, POWCHK enabled, PULCHK disabled,
       completed at 2024-04-30 14:32:51.740 +0000
       configuration hash MD5:
       4C 57 7B 51 D0 BB 4A 17 33 5D CD 32 F7 A9 5D 14
       double data hash MD5: 64K
       0D 53 78 B6 E8 92 B4 00 57 0C EE ED E9 EC 54 8F>)
(   3,<2024-04-30 10:30:54.197 -0400>,<nmrsu>,<CZC7388LZF>,<xwish3>,<TopSpin 4.1.3>,
      <ICON-NMR User ID: jvinskus
       double data hash MD5: 64K
       0D 53 78 B6 E8 92 B4 00 57 0C EE ED E9 EC 54 8F>)
##END=

$$ hash MD5
$$ E3 57 02 44 23 71 CD 04 A6 35 D9 61 58 9A 43 4E
