# Supplementary material for: Fast and Accurate Ring Strain Energy Predictions with Machine Learning and Application in Strain-Promoted Reactions
Source: JACS Au. 2025 Oct 13;5(10):4750–61. doi: 10.1021/jacsau.5c00667 (PMC12569667; doi:10.1021/jacsau.5c00667)
Supplement: Supplementary file 2 [file au5c00667_si_002.zip › H-NMR-Ringstrain/Z-JV-PhONDI/10/pdata/1/auditp.txt]

##TITLE= Audit trail, TopSpin 4.2.0
##JCAMPDX= 5.01
##ORIGIN= Bruker BioSpin GmbH
##OWNER= jessv
$$ C:/Users/jessv/Documents/notebook4/NMRSTUFF4/Z-JV-PhONDI/10/pdata/1/auditp.txt
##AUDIT TRAIL=  $$ (NUMBER, WHEN, WHO, WHERE, PROCESS, VERSION, WHAT)
(   1,<2024-04-30 14:30:30.637 +0000>,<CZC7388LZF\nmrsu>,<CZC7388LZF>,<go4>,<TopSpin 4.1.3>,
      <acquisition in progress>)
$$ C:/Bruker/TopSpin4.1.3/data/jvinskus/nmr/Z-JV-PhONDI/10/audita.txt
(   2,<2024-04-30 14:32:51.742 +0000>,<CZC7388LZF\nmrsu>,<CZC7388LZF>,<go4>,<TopSpin 4.1.3>,
      <created by zg on 'Avance' (CZC7388LZF) by user 'CZC7388LZF\nmrsu'
       on data set with UUID '3237c742-06fe-11ef-9a74-001395264cb0'
       started at 2024-04-30 14:30:30.647 +0000, POWCHK enabled, PULCHK disabled,
       completed at 2024-04-30 14:32:51.740 +0000
       configuration hash MD5:
       4C 57 7B 51 D0 BB 4A 17 33 5D CD 32 F7 A9 5D 14
       double data hash MD5: 64K
       0D 53 78 B6 E8 92 B4 00 57 0C EE ED E9 EC 54 8F>)
(   3,<2024-04-30 10:30:54.197 -0400>,<nmrsu>,<CZC7388LZF>,<xwish3>,<TopSpin 4.1.3>,
      <ICON-NMR User ID: jvinskus
       double data hash MD5: 64K
       0D 53 78 B6 E8 92 B4 00 57 0C EE ED E9 EC 54 8F>)
(   4,<2024-04-30 11:29:08.451 -0400>,<jessv>,<DESKTOP-DPJM8OC>,<proc1d>,<TopSpin 4.2.0>,
      <Start of raw data processing
       em LB = 0.3 SI = 64K 
       data hash MD5: 64K
       31 8A 49 4F EC 44 11 E3 15 D9 65 4F 8C 6B 77 E8>)
(   5,<2024-04-30 11:29:08.578 -0400>,<jessv>,<DESKTOP-DPJM8OC>,<proc1d>,<TopSpin 4.2.0>,
      <ft FT_mod = 6 PKNL = 1 SI = 64K 
       data hash MD5: 64K
       82 B4 B2 9F F3 40 0F 95 AA A7 E0 4F 1C 3A 8D 68>)
(   6,<2024-04-30 11:29:08.911 -0400>,<jessv>,<DESKTOP-DPJM8OC>,<proc1d>,<TopSpin 4.2.0>,
      <apk 
       data hash MD5: 64K
       9E C2 F7 15 64 DE FC 83 E7 7B 6B 20 91 C8 46 7A>)
(   7,<2024-04-30 11:29:09.021 -0400>,<jessv>,<DESKTOP-DPJM8OC>,<proc1d>,<TopSpin 4.2.0>,
      <abs n ABSG = 5 
       data hash MD5: 64K
       64 7D 4A A1 DA C6 CA 90 AA 62 98 8C 1A DC BD 97>)
(   8,<2024-04-30 11:45:02.523 -0400>,<jessv>,<DESKTOP-DPJM8OC>,<dataserver>,<TopSpin 4.2.0>,
      <INTEGRAL DEFINE [7.532;7.380]
       data hash MD5: 64K
       64 7D 4A A1 DA C6 CA 90 AA 62 98 8C 1A DC BD 97>)
(   9,<2024-04-30 11:45:02.546 -0400>,<jessv>,<DESKTOP-DPJM8OC>,<dataserver>,<TopSpin 4.2.0>,
      <INTEGRAL DEFINE [7.166;7.116]
       data hash MD5: 64K
       64 7D 4A A1 DA C6 CA 90 AA 62 98 8C 1A DC BD 97>)
(  10,<2024-04-30 11:45:02.563 -0400>,<jessv>,<DESKTOP-DPJM8OC>,<dataserver>,<TopSpin 4.2.0>,
      <INTEGRAL DEFINE [7.331;7.272]
       data hash MD5: 64K
       64 7D 4A A1 DA C6 CA 90 AA 62 98 8C 1A DC BD 97>)
(  11,<2024-04-30 11:45:02.578 -0400>,<jessv>,<DESKTOP-DPJM8OC>,<dataserver>,<TopSpin 4.2.0>,
      <INTEGRAL DEFINE [6.617;6.575]
       data hash MD5: 64K
       64 7D 4A A1 DA C6 CA 90 AA 62 98 8C 1A DC BD 97>)
(  12,<2024-04-30 11:45:02.612 -0400>,<jessv>,<DESKTOP-DPJM8OC>,<dataserver>,<TopSpin 4.2.0>,
      <INTEGRAL DEFINE [5.493;5.398]
       data hash MD5: 64K
       64 7D 4A A1 DA C6 CA 90 AA 62 98 8C 1A DC BD 97>)
(  13,<2024-04-30 11:45:02.626 -0400>,<jessv>,<DESKTOP-DPJM8OC>,<dataserver>,<TopSpin 4.2.0>,
      <INTEGRAL DEFINE [3.078;2.999]
       data hash MD5: 64K
       64 7D 4A A1 DA C6 CA 90 AA 62 98 8C 1A DC BD 97>)
(  14,<2024-04-30 11:45:02.658 -0400>,<jessv>,<DESKTOP-DPJM8OC>,<dataserver>,<TopSpin 4.2.0>,
      <INTEGRAL DELETE [5.493;5.398]
       data hash MD5: 64K
       64 7D 4A A1 DA C6 CA 90 AA 62 98 8C 1A DC BD 97>)
(  15,<2024-04-30 11:45:02.674 -0400>,<jessv>,<DESKTOP-DPJM8OC>,<dataserver>,<TopSpin 4.2.0>,
      <INTEGRAL DEFINE [3.759;3.678]
       data hash MD5: 64K
       64 7D 4A A1 DA C6 CA 90 AA 62 98 8C 1A DC BD 97>)
(  16,<2024-04-30 11:45:02.690 -0400>,<jessv>,<DESKTOP-DPJM8OC>,<dataserver>,<TopSpin 4.2.0>,
      <INTEGRAL DEFINE [5.443;5.411]
       data hash MD5: 64K
       64 7D 4A A1 DA C6 CA 90 AA 62 98 8C 1A DC BD 97>)
(  17,<2024-04-30 11:45:02.706 -0400>,<jessv>,<DESKTOP-DPJM8OC>,<dataserver>,<TopSpin 4.2.0>,
      <INTEGRAL DEFINE [5.493;5.442]
       data hash MD5: 64K
       64 7D 4A A1 DA C6 CA 90 AA 62 98 8C 1A DC BD 97>)
(  18,<2024-04-30 11:45:14.249 -0400>,<jessv>,<DESKTOP-DPJM8OC>,<dataserver>,<TopSpin 4.2.0>,
      <Start of interactive peak picking
       data hash MD5: 64K
       64 7D 4A A1 DA C6 CA 90 AA 62 98 8C 1A DC BD 97>)
(  19,<2024-04-30 11:45:20.076 -0400>,<jessv>,<DESKTOP-DPJM8OC>,<peak>,<TopSpin 4.2.0>,
      <1D Peak picking
       data hash MD5: 64K
       64 7D 4A A1 DA C6 CA 90 AA 62 98 8C 1A DC BD 97>)
(  20,<2024-04-30 11:45:22.047 -0400>,<jessv>,<DESKTOP-DPJM8OC>,<peak>,<TopSpin 4.2.0>,
      <1D Peak picking
       data hash MD5: 64K
       64 7D 4A A1 DA C6 CA 90 AA 62 98 8C 1A DC BD 97>)
(  21,<2024-04-30 11:45:26.600 -0400>,<jessv>,<DESKTOP-DPJM8OC>,<peak>,<TopSpin 4.2.0>,
      <1D Peak picking
       data hash MD5: 64K
       64 7D 4A A1 DA C6 CA 90 AA 62 98 8C 1A DC BD 97>)
(  22,<2024-04-30 11:45:29.289 -0400>,<jessv>,<DESKTOP-DPJM8OC>,<peak>,<TopSpin 4.2.0>,
      <1D Peak picking
       data hash MD5: 64K
       64 7D 4A A1 DA C6 CA 90 AA 62 98 8C 1A DC BD 97>)
(  23,<2024-04-30 11:45:34.068 -0400>,<jessv>,<DESKTOP-DPJM8OC>,<peak>,<TopSpin 4.2.0>,
      <1D Peak picking
       data hash MD5: 64K
       64 7D 4A A1 DA C6 CA 90 AA 62 98 8C 1A DC BD 97>)
(  24,<2024-04-30 11:45:37.458 -0400>,<jessv>,<DESKTOP-DPJM8OC>,<peak>,<TopSpin 4.2.0>,
      <1D Peak picking
       data hash MD5: 64K
       64 7D 4A A1 DA C6 CA 90 AA 62 98 8C 1A DC BD 97>)
(  25,<2024-04-30 11:45:38.917 -0400>,<jessv>,<DESKTOP-DPJM8OC>,<peak>,<TopSpin 4.2.0>,
      <1D Peak picking
       data hash MD5: 64K
       64 7D 4A A1 DA C6 CA 90 AA 62 98 8C 1A DC BD 97>)
(  26,<2024-04-30 11:45:46.698 -0400>,<jessv>,<DESKTOP-DPJM8OC>,<dataserver>,<TopSpin 4.2.0>,
      <End of interactive peak picking
       data hash MD5: 64K
       64 7D 4A A1 DA C6 CA 90 AA 62 98 8C 1A DC BD 97>)
(  27,<2025-08-27 19:00:13.229 -0400>,<jessv>,<DESKTOP-DPJM8OC>,<dataserver>,<TopSpin 4.2.0>,
      <INTEGRAL DEFINE [5.507;5.380]
       data hash MD5: 64K
       64 7D 4A A1 DA C6 CA 90 AA 62 98 8C 1A DC BD 97>)
(  28,<2025-08-27 19:00:13.273 -0400>,<jessv>,<DESKTOP-DPJM8OC>,<dataserver>,<TopSpin 4.2.0>,
      <INTEGRAL DELETE [5.507;5.380]
       data hash MD5: 64K
       64 7D 4A A1 DA C6 CA 90 AA 62 98 8C 1A DC BD 97>)
##END=

$$ hash MD5
$$ 3E 4A BE 13 84 90 8E E2 F8 78 95 03 8A 6E 14 44
