# Supplementary material for: Fast and Accurate Ring Strain Energy Predictions with Machine Learning and Application in Strain-Promoted Reactions
Source: JACS Au. 2025 Oct 13;5(10):4750–61. doi: 10.1021/jacsau.5c00667 (PMC12569667; doi:10.1021/jacsau.5c00667)
Supplement: Supplementary file 2 [file au5c00667_si_002.zip › H-NMR-Ringstrain/Z-JV-PhONDI/10/pdata/1/integrals.txt]

   Current data set:
   NAME =	Z-JV-PhONDI	EXPNO =	10	PROCNO = 1
   DU   =	C:/Users/jessv/Documents/notebook4/NMRSTUFF4

   Number   Integrated Region     Integral
     1      7.532      7.380         8.06063
     2      7.331      7.272         4.49407
     3      7.166      7.116         2.85411
     4      6.617      6.575         4.88203
     5      5.493      5.442         2.94073
     6      5.443      5.411         1.95065
     7      3.759      3.678         2.99277
     8      3.078      2.999         2.00000
