# Supplementary material for: Fast and Accurate Ring Strain Energy Predictions with Machine Learning and Application in Strain-Promoted Reactions
Source: JACS Au. 2025 Oct 13;5(10):4750–61. doi: 10.1021/jacsau.5c00667 (PMC12569667; doi:10.1021/jacsau.5c00667)
Supplement: Supplementary file 2 [file au5c00667_si_002.zip › H-NMR-Ringstrain/Z-JV-PhONDI/10/pdata/1/intrng]

A 1.0 #regions in PPM
# low field   high field  bias        slope
  7.531924822102124  7.379697870513066  280369.0  205.13618677042803  # for region 1
  7.331161741020902  7.271594673007792  280369.0  205.13618677042803  # for region 2
  7.165697663206708  7.116426137813148  280369.0  205.13618677042803  # for region 3
  6.617092320764979  6.575174754385383  280369.0  205.13618677042803  # for region 4
  5.493174642690061  5.441576244134452  280369.0  205.13618677042803  # for region 5
  5.443402736118721  5.411439126394008  280369.0  205.13618677042803  # for region 6
  3.758926701989703  3.677939425349509  280369.0  205.13618677042803  # for region 7
  3.0775165123273798  2.9993219003989164  280369.0  205.13618677042803  # for region 8
