# Supplementary material for: Fast and Accurate Ring Strain Energy Predictions with Machine Learning and Application in Strain-Promoted Reactions
Source: JACS Au. 2025 Oct 13;5(10):4750–61. doi: 10.1021/jacsau.5c00667 (PMC12569667; doi:10.1021/jacsau.5c00667)
Supplement: Supplementary file 2 [file au5c00667_si_002.zip › H-NMR-Ringstrain/Z-JV-PhONDI/10/pdata/1/peaklist.xml]

<?xml version="1.0" encoding="UTF-8"?>
<PeakList modified="2024-04-30T11:45:38">
  <PeakList1D>
    <PeakList1DHeader creator="jessv" date="2024-04-30T11:45:38" expNo="10" name="Z-JV-PhONDI" owner="" procNo="1" source="C:/Users/jessv/Documents/notebook4/NMRSTUFF4">
      <PeakPickDetails>F1=7.561616ppm, F2=7.339817ppm, MI=0.19cm, MAXI=4.44cm, PC=1.000
      </PeakPickDetails>
    </PeakList1DHeader>
    <Peak1D F1="7.507906" intensity="0.7575972" type="0"/>
    <Peak1D F1="7.504477" intensity="0.3975531" type="0"/>
    <Peak1D F1="7.493277" intensity="1.839752" type="0"/>
    <Peak1D F1="7.490799" intensity="1.12551" type="0"/>
    <Peak1D F1="7.480242" intensity="1.573613" type="0"/>
    <Peak1D F1="7.477417" intensity="1.716335" type="0"/>
    <Peak1D F1="7.473166" intensity="0.492061" type="0"/>
    <Peak1D F1="7.465763" intensity="2.677279" type="0"/>
    <Peak1D F1="7.462884" intensity="1.515942" type="0"/>
    <Peak1D F1="7.453164" intensity="0.8510572" type="0"/>
    <Peak1D F1="7.450137" intensity="1.932112" type="0"/>
    <Peak1D F1="7.445515" intensity="0.4361625" type="0"/>
    <Peak1D F1="7.438416" intensity="0.4357708" type="0"/>
    <Peak1D F1="7.435913" intensity="0.7643095" type="0"/>
    <Peak1D F1="7.433448" intensity="0.5124824" type="0"/>
    <Peak1D F1="7.424962" intensity="0.3641082" type="0"/>
    <Peak1D F1="7.421032" intensity="1.472243" type="0"/>
    <Peak1D F1="7.418627" intensity="1.347222" type="0"/>
    <Peak1D F1="7.416227" intensity="0.9300052" type="0"/>
    <Peak1D F1="7.408084" intensity="0.5915875" type="0"/>
    <Peak1D F1="7.403704" intensity="1.506245" type="0"/>
    <Peak1D F1="7.399075" intensity="0.4158017" type="0"/>
    <Peak1D F1="7.39133" intensity="0.2839612" type="0"/>
    <Peak1D F1="7.38887" intensity="0.4478033" type="0"/>
    <Peak1D F1="7.386459" intensity="0.2709306" type="0"/>
  </PeakList1D>
  <PeakList1D>
    <PeakList1DHeader creator="jessv" date="2024-04-30T11:45:38" expNo="10" name="Z-JV-PhONDI" owner="" procNo="1" source="C:/Users/jessv/Documents/notebook4/NMRSTUFF4">
      <PeakPickDetails>F1=7.331204ppm, F2=7.260142ppm, MI=0.69cm, MAXI=2.73cm, PC=1.000
      </PeakPickDetails>
    </PeakList1DHeader>
    <Peak1D F1="7.313407" intensity="1.316634" type="0"/>
    <Peak1D F1="7.310612" intensity="1.850976" type="0"/>
    <Peak1D F1="7.29622" intensity="1.357996" type="0"/>
    <Peak1D F1="7.294217" intensity="1.298699" type="0"/>
  </PeakList1D>
  <PeakList1D>
    <PeakList1DHeader creator="jessv" date="2024-04-30T11:45:38" expNo="10" name="Z-JV-PhONDI" owner="" procNo="1" source="C:/Users/jessv/Documents/notebook4/NMRSTUFF4">
      <PeakPickDetails>F1=7.188003ppm, F2=7.090024ppm, MI=1.08cm, MAXI=3.58cm, PC=1.000
      </PeakPickDetails>
    </PeakList1DHeader>
    <Peak1D F1="7.15013" intensity="1.749207" type="0"/>
    <Peak1D F1="7.147267" intensity="2.655738" type="0"/>
    <Peak1D F1="7.132946" intensity="1.909718" type="0"/>
    <Peak1D F1="7.131052" intensity="1.855369" type="0"/>
  </PeakList1D>
  <PeakList1D>
    <PeakList1DHeader creator="jessv" date="2024-04-30T11:45:38" expNo="10" name="Z-JV-PhONDI" owner="" procNo="1" source="C:/Users/jessv/Documents/notebook4/NMRSTUFF4">
      <PeakPickDetails>F1=6.638890ppm, F2=6.529067ppm, MI=3.08cm, MAXI=7.25cm, PC=1.000
      </PeakPickDetails>
    </PeakList1DHeader>
    <Peak1D F1="6.598797" intensity="4.151874" type="0"/>
    <Peak1D F1="6.594324" intensity="3.826538" type="0"/>
    <Peak1D F1="6.592676" intensity="5.809083" type="0"/>
  </PeakList1D>
  <PeakList1D>
    <PeakList1DHeader creator="jessv" date="2024-04-30T11:45:38" expNo="10" name="Z-JV-PhONDI" owner="" procNo="1" source="C:/Users/jessv/Documents/notebook4/NMRSTUFF4">
      <PeakPickDetails>F1=5.571481ppm, F2=5.250671ppm, MI=1.23cm, MAXI=4.50cm, PC=1.000
      </PeakPickDetails>
    </PeakList1DHeader>
    <Peak1D F1="5.469229" intensity="1.701073" type="0"/>
    <Peak1D F1="5.467538" intensity="1.7453" type="0"/>
    <Peak1D F1="5.465981" intensity="1.723671" type="0"/>
    <Peak1D F1="5.464053" intensity="1.761963" type="0"/>
    <Peak1D F1="5.462085" intensity="1.763575" type="0"/>
    <Peak1D F1="5.460493" intensity="1.837075" type="0"/>
    <Peak1D F1="5.458856" intensity="1.847265" type="0"/>
    <Peak1D F1="5.427" intensity="3.800043" type="0"/>
    <Peak1D F1="5.425428" intensity="2.551439" type="0"/>
  </PeakList1D>
  <PeakList1D>
    <PeakList1DHeader creator="jessv" date="2024-04-30T11:45:38" expNo="10" name="Z-JV-PhONDI" owner="" procNo="1" source="C:/Users/jessv/Documents/notebook4/NMRSTUFF4">
      <PeakPickDetails>F1=3.822027ppm, F2=3.623540ppm, MI=1.40cm, MAXI=3.71cm, PC=1.000
      </PeakPickDetails>
    </PeakList1DHeader>
    <Peak1D F1="3.722847" intensity="2.570691" type="0"/>
    <Peak1D F1="3.719391" intensity="2.464318" type="0"/>
    <Peak1D F1="3.715652" intensity="2.490143" type="0"/>
    <Peak1D F1="3.712179" intensity="2.737728" type="0"/>
  </PeakList1D>
  <PeakList1D>
    <PeakList1DHeader creator="jessv" date="2024-04-30T11:45:38" expNo="10" name="Z-JV-PhONDI" owner="" procNo="1" source="C:/Users/jessv/Documents/notebook4/NMRSTUFF4">
      <PeakPickDetails>F1=3.159635ppm, F2=2.949608ppm, MI=4.50cm, MAXI=9.11cm, PC=1.000
      </PeakPickDetails>
    </PeakList1DHeader>
    <Peak1D F1="3.042155" intensity="7.202967" type="0"/>
  </PeakList1D>
</PeakList>
