# Supplementary material for: Fast and Accurate Ring Strain Energy Predictions with Machine Learning and Application in Strain-Promoted Reactions
Source: JACS Au. 2025 Oct 13;5(10):4750–61. doi: 10.1021/jacsau.5c00667 (PMC12569667; doi:10.1021/jacsau.5c00667)
Supplement: Supplementary file 2 [file au5c00667_si_002.zip › H-NMR-Ringstrain/Z-JV-PhONDI/10/pdata/1/peakrng]

P    #regions in PPM
# 2024-04-30 11:45:46 -0400  jessv@DESKTOP-DPJM8OC
# low field   high field   mi   maxi
  7.561615916843744  7.339817130161441  0.188  4.439  # for region 1
  7.3312035850475645  7.2601418378580895  0.688  2.730  # for region 2
  7.188003397529379  7.090024321859042  1.084  3.585  # for region 3
  6.638889896519795  6.529067196317879  3.084  7.252  # for region 4
  5.571481499271248  5.250671255526964  1.230  4.502  # for region 5
  3.8220270765506257  3.6235401631548805  1.396  3.710  # for region 6
  3.159634702776453  2.949607852555374  4.502  9.107  # for region 7
