# Supplementary material for: Fast and Accurate Ring Strain Energy Predictions with Machine Learning and Application in Strain-Promoted Reactions
Source: JACS Au. 2025 Oct 13;5(10):4750–61. doi: 10.1021/jacsau.5c00667 (PMC12569667; doi:10.1021/jacsau.5c00667)
Supplement: Supplementary file 2 [file au5c00667_si_002.zip › H-NMR-Ringstrain/Z-JV-PhONDI/10/shimvalues]

# Tue Apr 30 14:32:51 2024
#$$PROBEIDENTIFIER=Z149001_0015
#$$PROBENAME=CPP BBO 500S1 BB-H&F-D-05 Z
#$$SHIMID=292722
#
# Active Shim Gradients
#
Z           		4445            
Z2          		-74             
Z3          		-1717           
Z4          		-17064          
Z5          		-2090           
Z6          		9529            
Z7          		4635            
Z8          		-14             
X           		-152            
XZ          		-1065           
XZ2         		-3367           
XZ3         		-1292           
XZ4         		245             
XZ5         		1216            
Y           		5739            
YZ          		47              
YZ2         		-2482           
YZ3         		-223            
YZ4         		1039            
YZ5         		-231            
XY          		-9815           
XYZ         		-9310           
XYZ2        		1427            
XYZ3        		1090            
XYZ4        		-1830           
XYZ5        		-244            
(X2-Y2)     		10698           
(X2-Y2)Z    		91              
(X2-Y2)Z2   		-2706           
(X2-Y2)Z3   		633             
(X2-Y2)Z4   		852             
(X2-Y2)Z5   		-165            
X3          		-6813           
X3Z         		-2773           
Y3          		-3513           
Y3Z         		-1718           
#
# Lock Parameter
#
FIELD		6657.858
LOCKPHASE		  55.709
LOCKPOWER		 -30.000
LOCKGAIN		 124.266
LOCKDC		 -59.400
LOCKSHIFT		   7.240
LOOPGAIN		  -9.400
LOOPTIME		   0.464
LOOPFILTER		  50.000
#
IEEE64_VERSION_CODE 1
#
# Shim currents 
#
SHIM_SETTING [ 1]     2501.58089935
SHIM_SETTING [ 2]    -4574.28825316
SHIM_SETTING [ 3]    -5976.17918243
SHIM_SETTING [ 4]     3019.86216067
SHIM_SETTING [ 5]    -5822.41656071
SHIM_SETTING [ 6]     -512.59767040
SHIM_SETTING [ 7]    -5387.29469216
SHIM_SETTING [ 8]    -9772.87175835
SHIM_SETTING [ 9]    -3314.46505978
SHIM_SETTING [10]    -2841.79544805
SHIM_SETTING [11]        0.00000000
SHIM_SETTING [12]    -1795.66600000
SHIM_SETTING [13]    -5230.82200000
SHIM_SETTING [14]    -1959.68700102
SHIM_SETTING [15]    -5166.69718432
SHIM_SETTING [16]    -1544.54517678
SHIM_SETTING [17]     2830.77831563
SHIM_SETTING [18]      722.70168464
SHIM_SETTING [19]     1254.44551811
SHIM_SETTING [20]     1025.50331693
SHIM_SETTING [21]     5120.53802004
SHIM_SETTING [22]     4101.00401848
SHIM_SETTING [23]    11434.55799872
SHIM_SETTING [24]    12218.63799915
SHIM_SETTING [25]     5991.08901251
SHIM_SETTING [26]     5014.11301286
SHIM_SETTING [27]    -4649.09100241
SHIM_SETTING [28]     3098.17250820
SHIM_SETTING [29]    -6763.75100325
SHIM_SETTING [30]    -4292.84501813
SHIM_SETTING [31]     6496.02105568
SHIM_SETTING [32]     3566.92651051
SHIM_SETTING [33]   -14349.34801524
SHIM_SETTING [34]     2805.34398160
SHIM_SETTING [35]   -16363.41798800
SHIM_SETTING [36]    -1696.34900950
SHIM_SETTING [37]     4650.19873659
SHIM_SETTING [38]     3890.79190762
SHIM_SETTING [39]     6108.02896504
SHIM_SETTING [40]        0.00000000
