# Supplementary material for: Fast and Accurate Ring Strain Energy Predictions with Machine Learning and Application in Strain-Promoted Reactions
Source: JACS Au. 2025 Oct 13;5(10):4750–61. doi: 10.1021/jacsau.5c00667 (PMC12569667; doi:10.1021/jacsau.5c00667)
Supplement: Supplementary file 2 [file au5c00667_si_002.zip › H-NMR-Ringstrain/Z-JV-PhONDI/10/specpar]

##TITLE= Parameter file, TopSpin 4.1.3
##JCAMPDX= 5.0
##DATATYPE= Parameter Values
##NPOINTS= 3	$$ modification sequence number
##ORIGIN= Bruker BioSpin GmbH
##OWNER= nmrsu
$$ 2024-04-30 10:28:32.746 -0400  nmrsu@CZC7388LZF
$$ C:/Bruker/TopSpin4.1.3/data/jvinskus/nmr/Z-JV-PhONDI/10//specpar
$$ process C:\Bruker\TopSpin4.1.3\prog\mod\acqdataserver.exe
##$ANCIEN= (0..7)
0 0 0 0 0 0 0 0
##$BF1= 100.13
##$BF2= 100.13
##$BF3= 100.13
##$DEC= 1
##$DECB= 1
##$DEF19F= yes
##$DEFRSEL= yes
##$HPMOD= (0..32)
0 0 0 0 0 0 0 0 0 0 0 0 0 0 0 0 0 0 0 0 0 0 0 0 0 0 0 0 0 0 0 0 0
##$HPPRECH= (0..32)
-1 -1 -1 -1 -1 -1 -1 -1 -1 -1 -1 -1 -1 -1 -1 -1 -1 -1 -1 -1 -1 -1 -1 -1
-1 -1 -1 -1 -1 -1 -1 -1 -1
##$HPSELECT= yes
##$LOCSW19F= -1
##$LOCSW2H= -1
##$NUC1= 9
##$NUC2= 41
##$NUC3= 0
##$NUC4= 0
##$NUC5= 0
##$NUC6= 0
##$NUC7= 0
##$NUC8= 0
##$NUCARR= (0..123)
130.284295 130.284295 119.652885 64.796085 85.61307 49.672285 55.56464
70.259065 80.34644 53.71829 160.41987 125.2699 135.03259 106.0774 110.965875
33.650145 125.7251 65.58071 48.989545 40.778625 28.26248 118.63537 132.577365
142.018465 76.7530443 17.2 24.1 14.4 124.3 54.9 470.470055 15.35 20.15
120.00677 152.48352 17.441575 8.645 20.035 12.585 380.89488 106.7 500 109.328775
109.563145 100.03743 8.59 9.355 16.18889 19.238 65.9715 70.628205 104.602995
73.58043 194.318985 57.02 40.655 30.608175 123.94609 89.55411 33.057915
32.58463 33.268475 27.25 16.8 39.47148 44.680255 122.38085 36.131585 50.66456
11.411655 38.827 67.782285 22.8805 202.40371 107.48392 18.15 23.331865
29.01009 12.806525 153.1 112.623 113.758 15.932235 48.274715 163.60227
23.025755 25.806845 20.85 17.2 121.458735 95.357565 26.08861 99.335935
20.239095 23.267665 132.2595 21.66911 38.38 59.948 112.54163 130.84871
157.748845 120.2 285.616 288.41919 41.45 163.593745 178.161295 186.45316
28.18767 28.195185 533.31987 20.831935 9.207 49.851545 131.51474 139.05093
41.219605 87.49653 24.105 24.50099 31.284015 46.48149 100
##$NUCOFFS= (0..127)
<1H> <15N> <31P> <13C> <29Si> <11B> <207Pb> <9Be> <107Ag> <109Ag> <79Br>
<2H> <14N> <103Rh> <35Cl> <81Br> <10B> <117Sn> <119Sn> <19F> <43Ca> <77Se>
<209Bi> <111Cd> <113Cd> <133Cs> <37Cl> <53Cr> <59Co> <63Cu> <65Cu> <161Dy>
<163Dy> <167Er> <151Eu> <153Eu> <155Gd> <157Gd> <69Ga> <71Ga> <73Ge> <197Au>
<177Hf> <179Hf> <3He> <165Ho> <113In> <115In> <127I> <191Ir> <193Ir> <138La>
<139La> <175Lu> <176Lu> <199Hg> <143Nd> <145Nd> <> <> <> <> <> <> <> <>
<> <> <> <> <> <> <> <> <> <> <> <> <> <> <> <> <> <> <> <> <> <> <> <>
<> <> <> <> <> <> <> <> <> <> <> <> <> <> <> <> <> <> <> <> <> <> <> <>
<> <> <> <> <> <> <> <> <> <> <> <> <> <>
##$OBS= 1
##$OFFS= (0..127)
0 0 0 12000 0 0 0 0 0 0 0 0 0 0 0 0 0 0 0 0 0 0 0 0 0 0 0 0 0 0 0 0 0 0
0 0 0 0 0 0 0 0 0 0 0 0 0 0 0 0 0 0 0 0 0 0 0 0 0 0 0 0 0 0 0 0 0 0 0 0
0 0 0 0 0 0 0 0 0 0 0 0 0 0 0 0 0 0 0 0 0 0 0 0 0 0 0 0 0 0 0 0 0 0 0 0
0 0 0 0 0 0 0 0 0 0 0 0 0 0 0 0 0 0 0 0 0 0
##$OFFSF= (0..7)
0 0 0 0 0 0 0 0
##$OFFSH= (0..7)
0 0 0 0 0 0 0 0
##$OFFSX= (0..7)
0 0 0 0 0 0 0 0
##$OFFSXAS= (0..7)
0 0 0 0 0 0 0 0
##$OFSF1= 0
##$OFSF2= 0
##$OFSH1= 0
##$OFSH2= 0
##$OFSH3= 0
##$OFSX1= 0
##$OFSX2= 0
##$OFSY= 0
##$PACOIL= (0..32)
0 0 0 0 0 0 0 0 0 0 0 0 0 0 0 0 0 0 0 0 0 0 0 0 0 0 0 0 0 0 0 0 0
##$PRECHAN= (0..32)
-1 2 -1 0 1 -1 -1 -1 -1 -1 -1 -1 -1 -1 -1 -1 -1 -1 -1 -1 -1 -1 -1 -1 -1
-1 -1 -1 -1 -1 -1 -1 -1
##$RECPRE= (0..25)
-1 0 2 -1 -1 -1 -1 -1 -1 -1 -1 -1 -1 -1 -1 -1 -1 -1 -1 -1 -1 -1 -1 -1 -1
-1
##$RECPRFX= (0..32)
1 0 1 0 0 0 0 0 0 0 0 0 0 0 0 0 0 0 0 0 0 0 0 0 0 0 0 0 0 0 0 0 0
##$RECSEL= (0..24)
0 1 2 3 4 5 6 7 8 9 10 11 12 13 14 15 16 17 18 19 20 21 22 23 24
##$SELREC= (0..24)
0 0 0 0 0 0 0 0 0 0 0 0 0 0 0 0 0 0 0 0 0 0 0 0 0
##$SFO1= 53.71829
##$SFO2= 500
##$SFO3= 130.284295
##$SFO4= 130.284295
##$SFO5= 130.284295
##$SFO6= 130.284295
##$SFO7= 130.284295
##$SFO8= 130.284295
##$TY= (0..123)
0 0 0 0 0 0 0 0 0 0 0 0 0 0 0 0 0 0 0 0 0 0 0 0 0 0 0 0 0 0 0 0 0 0 0 0
0 0 0 0 0 0 0 0 0 0 0 0 0 0 0 0 0 0 0 0 0 0 0 0 0 0 0 0 0 0 0 0 0 0 0 0
0 0 0 0 0 0 0 0 0 0 0 0 0 0 0 0 0 0 0 0 0 0 0 0 0 0 0 0 0 0 0 0 0 0 0 0
0 0 0 0 0 0 0 0 0 0 0 0 0 0 0 0
##END=
