# Supplementary material for: Fast and Accurate Ring Strain Energy Predictions with Machine Learning and Application in Strain-Promoted Reactions
Source: JACS Au. 2025 Oct 13;5(10):4750–61. doi: 10.1021/jacsau.5c00667 (PMC12569667; doi:10.1021/jacsau.5c00667)
Supplement: Supplementary file 2 [file au5c00667_si_002.zip › H-NMR-Ringstrain/Z-JV-PhONDI/10/topshimreport]

New TopShim run:

version = topshim 2.1.0
date = 2024-04-30
time = 10:24:25.084
command = topshim tunea ordmax=7

FINE SHIMMING

Parameters:

probe = Z149001_0015
solvent = CDCl3
shim nucleus = 2H
nucleus optimised for = 1H
o1p (from lock) = 7.24 ppm

Results:


1D Shimming:
Iteration 1: FWHM Before= 0.3 Hz, Target= 1.1 Hz, After= 0.5 Hz
Iteration 2: FWHM Before= 0.5 Hz, Target= 0.6 Hz, After= 7.8 Hz
Iteration 3: FWHM Before= 7.8 Hz, Target= 0.3 Hz, After= 2.2 Hz
Iteration 4: FWHM Before= 2.2 Hz, Target= 0.2 Hz, After= 1.0 Hz
Iteration 5: FWHM Before= 1.0 Hz, Target= 0.2 Hz, After= 0.6 Hz
Iteration 6: FWHM Before= 0.6 Hz, Target= 0.2 Hz, After= 2.3 Hz
Iteration 7: FWHM Before= 2.3 Hz, Target= 0.3 Hz, After= 4.1 Hz
Iteration 8: FWHM Before= 4.1 Hz, Target= 0.3 Hz, After= 0.2 Hz
Unusually slow convergence detected. Shimming was aborted.
Using the best result as the final shim state.

Lineshape quality factor (1D spectrum, non-spinning) = 0.666


Performing tune after shimming
tune lock level increase = 1.1

shim changes: 
Z	-1151
Z2	-1005
Z3	-3277
Z4	-9594
Z5	-1651
Z6	+7064
Z7	+3070
X	+42
XZ	-22
Y	+43
YZ	-2

duration = 3 min 59 sec
completed successfully
finished Tue Apr 30 10:28:22 2024


========================================================================
